# Supplementary material for: A new species of Oligodon Fitzinger, 1826 from the Langbian Plateau, southern Vietnam, with additional information on Oligodon annamensis Leviton, 1953 (Squamata: Colubridae)
Source: PeerJ. 2020 Jan 6;8:e8332. doi: 10.7717/peerj.8332 (PMC6951295; doi:10.7717/peerj.8332)
Supplement: Supplemental Information 2 [file peerj-08-8332-s002.fas]

>NAP02742_O.annamensis_ChuYangSin
------------------------------------------------------------
------------------------------------------------------------
------------------------------------------------------------
------------------------------------------------------------
------------------------------------------------------------
------------------------------------------------------------
----------------------------------------TACACCGCCCGT------CC
ACCCTG--C-CACT----------AAAGTAAACA-CA---T-TCATAA-T-AACCCAC--
--ATCAATAC-A--AA-TCAGGGCAAGTCGTAACATGGTAAGCGTACTGGAAAGTGCGCT
TAGAAACAAAAAGTAGCTTAC-AAAAAGCATTCGGCCTACAA-CTGAAAGACATT--ACA
-----TCAATCTTTTTGAGCCA--ACAA-T-AACGCACAAACATA-CACCAATAAA-ATA
AACAAAGCATTTGACTAACTTAGTAGATGAGATCGAACAGTAA-A-C-AT-AA-----TC
AGTACCGCAA-GGGAAACAAAC----AAGCAATAA----ACAGCAAAGACTAACCCTTGT
ACCTTTCGCATCATGGTCTAGCAAG-AAATTAAAGACAAGAAGAATCATAGCCTTCA-CC
CCGAAACCAGATGAGCT-AC-TTTCAAGCAGCCAAAA-GGGCTCACCCTTCTCTGTAGCA
AAAGAGTGGGAAGACTTAAAAGTAGAAGTGAAACGCCTATCGAATCTGGAGATAGCTGGC
TACCCAAAAAAGAATATAAGTTCAACCACAGAACCAA-CAA-GAAC-ACGT--TCT--T-
TCCTGTGGAAAATCAATAGGGGTCCAGCCCTATTGAAACAGGATACAACCTGAATTTGAG
AGA-A---TAACTT-A--A-AC-CTCGACCAGTAGACCTTAAAGCAGCCACCTAAAAAAA
TATCGTTAAAGAATTT--CCAAACT---AATCCC-A-ACACCAA--TTTCAAACTCCAAA
CCAACTAAAGGTAGACCCATAACAATGAGTACTATTATGCTAGAACTAATAATAAGACAA
CCTCTCT-TCATGCACCTTTCCACT-AAA-CCGGACCAACCATTAGCCATTAACAGACCA
CAA-CAGGCATTAAACCAAACA-TTACACAACTT--AAATCATACTGTTACCCCAACACA
GGCGCATCAAAAAGAAAGATTTACAATTATAAAAGGAACTCGGCAAAC-AAAGATTCCAA
CTGTTTAACAAAAACATAACCTTTAGACCAA-CCAATATTAAAGGCAA------------
CGCCTGCCCAGTGAACA-------------TTAAACGGCCGCGGTACCCTAACCGTGCAA
AGGTAGCATAATCATTTGTCTACTAATTATAGACCTGTATGAAAGGCAAAATGAGAAT--
---CTAGCTGTCTCTT-ATAATCAATCAATT-AAACTGATCTCCTAGTAA-AAAAGCTAG
AATTAAACCATAAGACCA-GAAGACCCTGTGAAGCTTTAACTAAACTATTAAACCATATA
ATACCTACTTTCGGTTGGGGCGACCTTGG-AAACAAAAAGAACTTCCAACA-ATGCAACC
TA-CCTCGCACTA-----CA----C-C----TAGGCCCACAAGCCAA-TTAATGACCCAG
CAAAGCTGATAATTGAACCAAGTTACTCCAGGGATAACAGCGCAATCCTCTTCAAGAGCC
CATATCAAAAAG-AGGGTTTACG-ACCTCGATGTTGGATCAGGACATCCTAATGGTGCAG
ACGCTATTAAGGGTTCGTTTGTTCAACGATCAATAGTCCTACGTGATCTGAGTTA-----
CCAACACATATTACTCGCATTTAACCTACTCCCAGTAGGATCCAATATCTCAACCTGATG
AAACTTCGGATCCATACTACTAGCCTGCCTAGCCCTACAATTTACAACTGGATTTTTCCT
AGCCATTCACTATACAGCCAATATCAACCTGGCCTTTTCATCCATCATCCACATCATACG
CGACGTCCCACACGGGTGAATCCTACAAAATCTTCACGCCATCGGCGCATCCATATTTTT
CATCTGTATCTACACCCACATCGCACGAGGACTTTACTACGGATCCTACATAAATAAAAA
CGTATGATTATCAGGAACCTCCCTCCTAATTATTCTAATAGCAACAGCCTTTTTCGGATA
CGTCCTTCCCTGAGGACAAATATCATTCTGAGCAGCCACAGTAATTACAAACCTATTAAC
CGCCGTACCCTACTTCGGCCTGACACTAACCACATGACTTTGAGGCGGATTTTCAATCAA
CGACCCAACATTGACCCGATTCTTCGCCCTTCACTTCATCCTACCATTCACCATTATCTC
CCTATCATCTATCCACATCATACTCCTCCACACAGAAGGTTCTAGCAACCCCCTAGGAAC
AAACTCGGACATTGATAAAATCCCATTCCATCCATATCACTCCCATAAAGATATACTAAT
AATAACCATTATCATAACATTATTATTCACCATTATATCGTTCACCCCAAATATCTTTAA
TGACCCAGAAAACTTCTCAAAAGCCAATCCCATAGTAACTCCACAACACATTAAACCAGA
ATGGTACTTCCTATTCGCTTACGGAATCCTACGATCCATCCCAAACAAATTAGGGGGGAC
AGTAGCCCTAATACTGTCCGTAATTATCCTAACCACAGCCCCATTCACCCACACATCACA
CCTACGACCCATAACCTTCCGACCCATTATACAATTTATATTCTGAACTATAATCGCCAC
ATTTATCACAATCACATGAGCAGCAACTAAACCAGTAGAACCCCCATTCACACTTATCGG
CCAAGCAACATCTATCCTATACTTCCTATTCTTCATCACAAACCCAATAATGGGCTGACT
AGAAAATAAAA
>CBC01899_O.annamensis_Pursat
------------------------------------------------------------
------------------------------------------------------------
---GATACCCCACTATTAACCCTACCCACCA--TAGCCAAC---C-AGTCTATATACCGC
CGTCGCCAGCCCACCTCCTGAGAGCATAAAAGTGAGCCAAACAGTT-C-AACACTAACAC
GACAGGTCAAGGTGTAACTAATGGGTGGGAACAAGATGGGCTACATTTTCTA-TTCAGAA
CAAACGAA---TAAACTTTGAAAAAAT-AACTGAAGGCGG-ATTTAGCAGTATATTAAGG
AC-AAAACACTTAATCGAAACCACCGCAATGGGGTGCGCACACACCGCCCGT------CA
TCCCTG--C-CACT----------AAACT-AACA-CA---T-TCATAA-T-AACCT-C--
--ATTAATAC-A--AA-TCAGGGCAAGTCGTAACATGGTAAGCGTACTGGAAAGTGCGCT
TAGAAACAAAAAGTAGCTTAC-AAAAAGCATTCGGCCTACAA-CCGAAAGACATT--ACA
-----TCAATCTTTTTGAGCCA--ACAA-T-AACGCACAAACATA-TACCAATAAA-ATA
AACAAAGCATTTGACCAACTTAGTAGATGAGATCGAACAGTAA-A-C-AT-AA-----TC
AGTACCGTAA-GGGAAACAAAC----AAGCAATAA----ACAGCAAAGACTAACCCTTGT
ACCTTTCGCATCATGGTCTAGCAAG-AAATTAAAGACAAGAAGAATCATAGCCTTCA-CC
CCGAAACCAGATGAGCT-AC-TTTCAAGCAGCCAAAA-GGGCTCACCCTTCTCTGTAGCA
AAAGAGTGGGAAGACTTAAAAGTAGAAGTGAAACGCCTATCGAATCTGGAGATAGCTGGC
TACCCAAAAAAGAATATAAGTTCAACCACAGAACCAA-CAA-GAAC-ACGT--TCT--T-
TCCTGTGGAAAATCAATAGGGGTCCAGCCCTATTGAAACAGGATACAACCTGAATTTGAG
AGA-A---TAACTT-A--A-AC-CTCAACCAGTAGACCTTAAAGCAGCCACCTAAAAAAA
TATCGTTAAAGAATTT--CCAAACT---AATACC-A-ACACCAA--TTTCAAACTCCAAA
CCAACTAAAGGTAGACCCATAACAATGGGTACTATTATGCTAGAACTAATAATAAGACAA
CCTCTCT-TCATGCACCTTTCCACT-AAA-CCGGACCAACCATTAGCCATTAACAGACCA
CAA-CAGGCATTAAACCAAACA-TTACACAACTT--AAATCATACTGTTACCCCAACACA
GGCGCATCAAAAAGAAAGATTTACAATTATAAAAGGAACTCGGCAAAC-AAAGATTCCAA
CTGTTTAACAAAAACATAACCTTTAGATCAA-CCAATATTAAAGGCAA------------
CGCCTGCCCAGTGAACA-------------TTAAACGGCCGCGGTACCCTAACCGTGCAA
AGGTAGCATAATCACTTGTCTACTAATTATAGACCTGTATGAAAGGCAAAATGAGAAT--
---CTAGCTGTCTCTT-ATAATCAACCAATT-AAACTGATCTCCTAGTAA-AAAAGCTAG
AATTAAACCATAAGACCA-GAAGACCCTGTGAAGCTTTAACTAAACTATTAAACCATATA
ATACCTACTTTCGGTTGGGGCGACCTTGG-AAACAAAAAGAACTTCCAACA-ATGCAACC
TA-CCCCGCACTA-----CA----C-C----TAGGCCTACAAGCCAA-TTAATGACCCAG
CAAAGCTGATAATTGAACCAAGTTACTCCAGGGATAACAGCGCAATCCTCTTCAAGAGCC
CATATCAAAAAG-AGGGTTTACG-ACCTCGATGTTGGATCAGGACATCCTAATGGTGCAG
ACGCTATTAAGGG-----------------------------------------------
CCAACACATATTACTCGCATTTAACCTACTTCCAGTAGGATCCAATATCTCAACCTGATG
AAACTTCGGATCCATACTACTAGCCTGCCTAGCCCTACAATTTACAACTGGGTTTTTCCT
AGCCATTCACTATACAGCCAATACCAACCTGGCCTTTTCATCCATCATCCATATCATACG
CGACGTCCCACACGGATGAATCATACAAAATCTTCACGCTATCGGCGCATCCATATTTTT
CATCTGTATCTACACCCACATCGCACGAGGACTTTACTACGGATCCTACATAAATAAAAA
CGTATGATTATCAGGAACCTCCCTCCTAATTATTCTAATAGCAACAGCCTTTTTCGGATA
CGTCCTTCCCTGAGGACAAATATCATTCTGAGCAGCCACAGTAATTACAAACCTATTAAC
CGCCGTACCCCACTTCGGCCTGACACTAACCACATGACTTTGAGGCGGATTTTCAATCAA
CGACCCAACATTGACCCGATTCTTCGCCCTTCACTTCATCCTACCATTCACCATTATCTC
CTTATCATCTATCCACATCATACTTCTCCACACAGAAGGCTCTAGCAACCCCCTAGGAAC
AAACTCGGACATTGATAAAATTCCATTCCATCCATATCACTCCCATAAAGATATACTAAT
AATAACCATTATAATAACATTATTATTCACCATTATATCGTTCACCCCAAATATCTTTAA
TGACCCAGAAAACTTCTCAAAAGCCAATCCCATAGTAACTCCACAACACATTAAACCAGA
ATGGTACTTCCTATTCGCTTACGGAATCCTACGATCCATCCCAAACAAATTGGGGGGGAC
AGTAGCCCTAATACTGTCCGTAATTATCCTAACCACAGCCCCATTTACCCACACATCACA
CCTACGACCCATAACCTTCCGACCCATTATACAATTTATATTCTGAACTATAATCGCCAC
ATTTATCACAATCACATGAGCAGCAACCAAACCAGTAGAACCCCCATTCACACTTATCGG
CCAAGCAACATCTATCCTATACTTCCTATTCTTCATCACAAACCCAATAATGGGCTGACT
AGAAAATAAAA
>NAP05028_O.lacroixi_XuanSon
--------TTAACAAGACAA-TCAAATCACCCATTGTTCGCCAAATAACTACGAGTTACA
TCTTAAAA-TTAAAAGACTTGACGGTACCC-CACAACAACCTAGAGGAGCCTGTCTAATA
AATGATACTCCACGATTAACCCTACCCACCA--TAGCCCAC---C-AGTCTATATACCGC
CGTCGCCAGCCCACCTCATGAGAGAATAATAGTGAGCCAAATAGTTCC---CACTAATAC
GACAGGTCAAGGTGTAACTAATGGGTGGGACCAAGATGGGCTACATTTTCTAACCCAGAA
CATACGAA---TAAACTCTG-AAAAAGAAACTGAAGGCGG-ATTTAGCAGTATATTAAGA
AC-AAAATACTTAATTGAAGCCAACGCAATGGGGTGCGCACACACCGCCCGT------CA
TCCCTG--CCACT------------AGACAAAC-ACA---T-CCATAA-T-AACA--C--
--ACTAATAC---AAA-CCAGGGCAAGTCGTAACATGGTAAGCGTACTGGAAAGTGCGCT
TAGAAACAAAAAGTAGCTTAC-CAAAAGCATTCGGCCTACAA-CCGAACGACATT--ACA
-----CTAATCTTTTTGAGCCGAAATC--T-AACGCACAAACATA-TACCAATAAA--CA
AACAAAACATTTGACCATCCTAGTAGATGAGATCGAACAGCAA-A-C-CA-AC-----TT
AGTACCGCAAGGGAAACTAAAC----AAGCAACAA----ACAGCAAAGATTAACCCTTGT
ACCTTTTGCATCATGGTCTAGCAAG-AAACCAAAGACAAGAAGAATCAAAGCCTCCA-CC
CCGAAACCAGATGAGCT-AC-TTTAAAGCAGCCTAAC-GGGCACACCCTTCTCTGTAGCA
AAAGAGTGGGAAGACTTAAAAGTAGAAGTGAAACGCCTACCGAATCTGGAGATAGCTGGC
TACCCAAAAAAGAATATAAGTTCTACCACAGAACTAA-CAA-GAAT-CTAT--TCT--A-
ACCTGTGGATAATCAATAGAGGTACAGCTCTATTGAAACAGGATACAACCTGAATTTGAA
AGG------AAAATTA--CACC-TGCCCCCAGTAGGCCCTAAAGCAGCCACCTAACAAAA
TATCGTTAAAGAATTA--TACAACT-CTAAACCC-A-ACACTAA--TCAAAAACTCCAAA
TCAACTAAAGGTAAGCCCATTATAATGGGTCCTACCATGCTAGAACTAATAATAAGACAA
TATCTCT-TCATGCACCTTTCTACTAAAA-CCGGACCAACCGCTAGCCATTAACAGACCA
CAT-TAGGAAT-AAACTAAGCA-CTACACAACTT--TAAACAAACTGTTACCCCAACACA
GGCGCATCAAAAAGAAAGATTAACCATTATAAAAGGAACTCGGCAAAC-AAAGACTTCAA
CTGTTTAACAAAAACATAACCTTTAGACT-AACCAATATTAAAGGCAA------------
CGCCTGCCCAGTGAACA------------ATTAAACGGCCGCGGTACCCTAACCGTGCAA
AGGTAGCATAATCATTTGTCTACTAATTATAGACCTGTATGAAAGGCAAAATGAAAGT--
---CTAACTGTCTCTT-ATAATAAATCAATT-AAACTGATCTCCTAGTAA-AAAAGCTGG
AATTTAACCATAAGACCA-GAAGACCCTGTGAAGCTTAAACTAAACTATTAAACCTCGTA
ATAATTACTTTCGGTTGGGGCGACCTTGG-AAAAAAAGAGAACTTCCAACA-ATACGACC
TA-CCTCGTACTACCCA-CA-----------CAGGCCAACAAGCCAA-TTAATGACCCAG
CAAAGCTGATAATTGAACCAAGTTACTCCAGGGATAACAGCGCAATCCTCTTCAAGAGCC
CATATCAAAAAG-AGGGTTTACG-ACCTCGATGTTGGATCAGGACATCCTAATGGTGCAA
ACGCTATTAAGGGTTCGTTTGTTCAACGATCAACAGTCCTACGTGATCTGAGTTA-----
CCAACACGCATTACTCCTATTCAACCTCCTCCCAGTAGGAACCAACATCTCAACCTGATG
AAACTTTGGGTCTATACTACTAGCTTGCTCAGCCCTACAAATTACAACCGGATTCTTCCT
GGCTATTCACTATACAGCTAACATTAACTTAGCCTTCTCATCTATCATTCACATCACACG
AGATGTCCCACACGGATGAATCATACAAAATCTTCACGCCATTGGCGCATCCATATTTTT
CATCTGCATCTACATCCACATTGCACGCGGGTTGTACTACGGATCCTACATAAACAAAAA
CGTATGATTATCAGGGACCTCTCTCCTAATCATCCTAATAGCAACAGCCTTCTTCGGATA
TGTCCTCCCTTGAGGACAAATATCATTCTGGGCCGCCACAGTAATTACAAACCTTCTAAC
AGCCGTACCCTACCTAGGCCTAACATTAACCACATGGCTCTGGGGCGGATTCTCAATCAA
TGACCCTACACTAACCCGATTCTTCGCCCTACACTTCATCCTACCATTCGCCATCATTTC
CATGACATCAATCCACATCATACTTCTCCACACAGAAGGCTCTAGCAACCCCCTAGGAAC
AAACTCGGACATTGACAAAATCCCATTCCACCCCTATCACTCCCACAAAGACATACTAAT
AATAACCATCATAATCACACTACTATTCACCATTATATCGTTTATCCCCAACATCTTTAA
TGACCCAGAAAACTTCTCAAAAGCTAACCCCCTAGTAACACCACAGCACATCAAACCAGA
ATGGTACTTCTTATTCGCATATGGCATCCTCCGATCCATCCCAAATAAACTAGGAGGAAC
CGTAGCCCTGGTACTATCCGTAACTATCCTAATCACAACACCATACACCCACACATCACA
CCTACGACCCATAACCTTTCGACCCCTCATACAAACAATATTCTGAACCCTGATCGCCAC
ATTCATCACAATCACATGAGCAGCCACTAAACCAGTAGAACCCCCATTCACACTAATTGG
CCAAACAACCTCCATCCTTTTCTTCTCATTCTTCATCATAAACCCATTGGTGGGGCACCT
AGAAAACAAAA
>SIEZC20148_O.rostralis_Bidoup
------------------------------------------------------------
------------------------------------------------------------
------------------------------------------------------------
------------------------------------------------------------
------------------------------------------------------------
------------------------------------------------------------
------------------------------------------------------------
------------------------------------------------------------
--------------------GGGCAAGTCGTAACATGGTAAGCGTACTGGAAAGTGCGCT
TAGAAACAAAAAGTAGCTTACAAAAA-GCATTCGACCTACAA-CCGAAAGACATT--A-A
-----TCAATCTTTTTGAGCCGACAA---T-AACGCACAAACATA-CACAATATAA--CA
AACAAAGCATTTGACCAACCTAGTAGATGAGATCGAACAGTAG-A----C-AC---AACC
AGTACCGTAAGGG-AAATAAAC----AAGCAATAA----ACAGCAAAGACTAACCCTTGT
ACCTTTCGCATCATGGTCTAGCAAG-AAACTAAAGACAAGAAGAATCATAGCCTACA-CC
CCGAAACCAGATGAGCT-AC-TTTAAAGCAGCCAAAA-GAGCCAACCCTTCTCTGTAGCA
AAAGAGTGGGAAGACTTAAAAGTAGAAGTGAAACGCCTATCGAATCTGGAGATAGCTGGC
TACCCAAAAAAGAATATAAGTTCAACCACAGAACCTA-CAA-GAAC-ACAT--TCT--T-
TCCTGTGGAAAATCAATAGGGGTTCAGCCCTATTGAAACAGGATACAACCTGAATTTGAG
AGA------ACAACTA--ACCA-A-AAACCAGTAGACCTTAAAGCAGCCACCTAAAAAAA
TATCGTTAAAGAATTT--TCAAACT---AATCCC-A-ACACCAA--TTCCAAACTCCAAA
CCAACTAAAGGTAGACCCATAACAATGGGTACTATTATGCTAGAACTAATAATAAGACAA
CCTCTCT-TCATGCACCTTTCCACT-AAA-CCGGACCAACCACTAGTCATTAACAGACCA
CAC-TAGGCATTCAACCAAACA-ATACACAACTT-AAAATCATACTGTTACCCCAACACA
GGCGCATCAAAAAGAAAGATTTACAATTATAAAAGGAACTCGGCAAAC-AAAGATTCCAA
CTGTTTAACAAAAACATAACCTTTAGACC-AACCAATATTAAAGGCAA------------
CGCCTGCCCAGTGAACA-------------TTAAACGGCCGCGGTACCCTAACCGTGCAA
AGGTAGCATAATCATTTGTCTACTAATTATAGACCTGTATGAAAGGCAAAATGAGAAT--
---CTAACTGTCTCTT-ATAATTAACCAATT-AAACTGATCTCCTAGTAA-AAAAGCTAG
AATTAAACCATAAGACCA-GAAGACCCTGTGAAGCTTTAACTAAACTATTAAACCATGTA
ATACCTACTTTCGGTTGGGGCGACCTTGG-AAATAAAAAGAACTTCCAATA-ACACGACC
TA-TCTCACACTT-----CA------C--CTTAGGCCTACAAGCCAA-TCAATGACCCAG
CAAAGCTGATAATTGAACCAAGTTACTCCAGGGATAACAGCGCAATCCTCTTCAAGAGCC
CATATCAAAAGG-AGGGTTTACG-ACCTCGATGTTGGATCAGGACATCCTAATGGTGCAG
ATGCTATTAAGGGTTCGTTTGTTCAACGATCAATAGTCCTACGTGATCTGAGTTC-----
---ACGCATATTACTTATATTTAACCTACTCCCAGTAGGATCCAATATCTCAACCTGATG
AAACTTCGGATCCATGCTACTAGCCTGCTCAGCCCTACAAATTACAACCGGGTTCTTCCT
AGCTATTCACTATACAGCCAACACTAACCTAGCCTTTTCATCCATTATCCACATCATACG
TGATGTCCCACATGGATGAATCATACAAAATCTACACGCCATCGGCGCATCCATGTTTTT
TATCTGCATCTACATCCATATCGCACGAGGACTTTACTACGGGTCCTACATAAATAAAAA
CGTATGATTATCGGGTACCTCCCTCCTAATTATCCTAATAGCAACAGCCTTTTTCGGATA
CGTTCTTCCCTGAGGACAAATATCATTCTGGGCAGCCACAGTAATTACAAACCTATTAAC
TGCCGTACCCTACTTCGGCCTAACACTAACCACATGACTTTGAGGCGGATTCTCAATCAA
CGACCCAACATTGACCCGATTCTTCGCTCTCCACTTTATCCTACCATTCACCATTATCTC
CTTATCATCAATCCACATCATACTTCTTCACACGGAAGGTTCTAGCAATCCTCTAGGAAC
AAACTCGGACATTGATAAAATCCCATTCCACCCGTATCACTCTTATAAAGATATACTAAT
AATGACTATCATCATAACATTATTATTCATCATTATATCGTTCACCCCAAACATCTTTAA
TGACCCAGAAAACTTCTCAAAAGCCAACCCCATGGTAACTCCACAACACATTAAACCAGA
GTGATACTTCCTATTCGCTTACGGAATCCTCCGATCCATCCCAAATAAACTAGGAGGAAC
AGTAGCCCTAATACTCTCCGTAATTATCCTAACTACAGCCCCATTCACCCACACATCACA
CCTACGACCCATAACCTTCCGACCCGTCATACAATTAATATTCTGAACCATAATCGCCAC
ATTTATCACAATCACATGAGCAGCAACCAAACCAGTAGAACCCCCATTCACACTTATCGG
CCAAACAACATCTGCCCTATACTTCCTATTCTTTATCACAAACCCTATACTGGGCTGACT
AGAAAATAAAA
>KC347327_KC347365_O.arnensis_RAP0483
GCCCAGCCTTAACAAAACAATTAAAACCACCAATTGTTCGCCAAATAACTACGAGTTTTA
ACTTAAAATTTAAATGACTTGACGGTACCC-CACAACAACCTAGAGTAGCCTGTCTAATA
ATAGATACCCCACGATTAACCCTACCCACCACCTAGCCTAA---C-AGTCTATATACCGC
CGTCGCCAGCCCACCTCGTGAGAGAACAAAAGTGGGCCAAACAGTCAA--ACACTAGTAC
GACAGGTCAAGGTGTAACTAATGGGTGGGATCAAGATGGGCTACATTCTCTAACACAGAG
AACACGAA--TCAAACTCTGAAAAAAGAAACTGAAGGCGG-ATTTAGCAGTATATTAAGA
AC-AAAATACTTAATTGAAACAAACGCAATGGAGTGCGCACACACCGCCCGT------CA
TCCCTG--CTACC------------AACCTAAC-ATA---T-CCATAA-T-AACA--CT-
--ACCACCAC---AAA-CCAGGGCAAGTCGTAACA-------------------------
------------------------------------------------------------
------------------------------------------------------------
------------------------------------------------------------
------------------------------------------------------------
------------------------------------------------------------
------------------------------------------------------------
------------------------------------------------------------
------------------------------------------------------------
------------------------------------------------------------
------------------------------------------------------------
------------------------------------------------------------
------------------------------------------------------------
------------------------------------------------------------
------------------------------------------------------------
------------------------------------------------------------
-----------------------------------------------A------------
CGCCTGCCCGGTGAACA------------ATTAAACGGCCGCGGTACCCTAACCGTGCAA
AGGTAGCATAATCATTTGTCTACTAATTATAGACCTGTATGAAAGGCAAAATGAGGGC--
---CTAGCTGTCTCTT-ATAATAAATCAATT-AAACTGATCTCCTAGTAA-AAAAGCTAG
AATTAAACCATAAGACCA-GAAGACCCTGTGAAGCTTTAACTAAACTATTAAACCCCCTA
ATAGCTACTTTCGGTTGGGGCGACCTTGG-AAAAAAAAAGAACTTCCAACA-ATACGACC
TA-ACTCGTACTA-----CC-AAAT------CAGGCCTACAAGCCAC-ATAACGACCCAG
CAAAGCTGATAATCGAACCAAGTTACTCCAGGGATAACAGCGCAATCCTCTTCAAGAGCC
CATATCAAAAAG-AGGGTTTACG-ACCTCGATGTTGGATCAGGACATCCTAATGGTGCAG
AAGCTATTAAGGGTTCGTTTGTTCAACGATCAATAGTCCTACGTGATCTG----------
CCAACACACACTACTACTATTCAACCTCCTCCCAGTAGGATCAAACATCTCAACCTGATG
AAATTTCGGATCTATACTCCTCACCTGCTTAGCCTTACAAACCATAACCGGCTTCTTCCT
AGCCATTCACTACACAGCCAATATTAACCTAGCCTTCTCATCCATTATTCACATTACACG
GGACATCCCACACGGATGAATAATACAAAACCTCCATGCCATTGGGGCATCCATATTTTT
CATCTGCATCTACACCCACATTGCACGAGGACTATACTATGGGTCCTATATAAATAAAAA
CGTATGACTTTCAGGAACATCACTACTAATTATCCTCATAGCAACAGCTTTCTTTGGATA
TGTCCTCCCCTGGGGGCAAATATCATTCTGAGCAGCCACAGTAATCACAAACCTCCTAAC
AGCCGTACCATACCTGGGCCCATCTCTCACAACATGACTTTGAGGGGGGTTCTCAATCAA
TGACCCAACACTAACCCGATTTTTTGCCCTCCACTTCATCCTTCCATTCGCCATTATATC
CATATCATCAATTCACATCATACTCCTACACACAGAAGGCTCCAGCAACCCACTAGGAAC
AAATTCCGATATCGATAAAATTCCATTCCACCCGTATCACTCCCACAAAGACATACTTAT
ATTAACAATTATAATCTCACTACTACTCATCATCATATCTTTCACCCCAAACATATTTAA
CGACCCAGAAAACTTCTCAAAAGCCAACCCCTTAGTAACACCACAACACATTAAGCCAGA
ATGGTACTTCCTGTTCGCATACGGCATCCTCCGATCCATCCCTAATAAACTAGGAGGAAC
TATAGCTCTAGTACTATCCGTAGCTATCCTAACCACAACCCCATTCACCCACACATCACA
CTTCCGATCCATAACATTCCGACCCCTAATACAAATAACATTCTGAATAATAATCGCCAC
ATTCCTCACAATTACATGAGCAGCCACCAAACCAGTAGAACCCCCATTTACTACAATCAG
CCAAACAACATCCACATTATACTTTATATTCTTCATCATGAACCCAATAGTGGGTTGACT
AGAAAATAAAA
>KC347328_KC347366_O.calamarius_RSOC
GCCAAGCCTTAACTAAACAA-TTAAACCACCAATTGTTCGCCGAATAACTACGAGTTTTA
ACTTAAAATTTAAAAGACTTGACGGTACCC-CACAACAACCTAGAGGAGCCTGTCTAATA
AATGATACTCCACAATTAACCCTACCTACCC--TAGCCAAT---C-AGTCTATATACCGC
CGTCGCCAGCCCACCTCATGAGAGAACAACAGTGGGCCAAATAGTCTA--ACACTAACAC
GACAGGTCAAGGTGTAACTAACGAGTAGGACCAAGATGGGCTACATTTTCTAACCCAGAA
TATAACGAA-TCAAACTATG-AAAAAGAAACTGAAGGCGG-ATTTAGCAGTATGCCAAGA
AC-AAAATACTTAATTGAAACCAACGCAATGGGGTGCGCACACACCGCCCGT------CA
TCCCTG--ACACC------------AAATAAAC-ACA---T-TCATAA-T-ATTA--C--
--ATAAAATT---AAA-CCAGGGCAAGTCGGAACAAGGGAA-------------------
------------------------------------------------------------
------------------------------------------------------------
------------------------------------------------------------
------------------------------------------------------------
------------------------------------------------------------
------------------------------------------------------------
------------------------------------------------------------
------------------------------------------------------------
------------------------------------------------------------
------------------------------------------------------------
------------------------------------------------------------
------------------------------------------------------------
------------------------------------------------------------
------------------------------------------------------------
------------------------------------------------------------
----------------------------------------------GA------------
CGCCTGCCCAGTGAAAA-------------TTAAACGGCCGCGGTATCCTAACCGTGCAA
AGGTAGCATAATCATTTGTCTACTAATTATAGACCTGTATGAAGGGCAAAATGAGAGT--
---CTAACTGTCTCTT-ATAATTAATCAATT-AAACTGATCTCCTAGTAA-AAAAGCTAG
AATCCAACCATAAGACCA-GAAGACCCTGTGAAGCTTAAAATAAACTATTAAACCCAATA
ATAACTACTTTCGGTTGGGGCGACCTTGG-AAAAAAAAAGAACTTCCAATA-AAACGACC
TA-CCTCGTACCATCAA-CCA----------TAGGCCCACAAGCCAA-TTAACGACCCAG
CAAAGCTGATAATTGAACCAAGTTACTCCAGGGATAACAGCGCAATCTTCTTCAAGAGCC
CATATCAAAAAG-AAGGTTTACG-ACCTCGATGTTGGATCAGGACATCCTAATGGTGCAG
ACGCTATTAAGGGTTCGTTTGTTCAACGATCAATAGTCCTACGTGATCTGAGTTC-----
CCAACACACACTACTACTATTCAACCTCCTTCCTGTGGGATCAAATATCTCCACCTGATG
AAATTTTGGATCCTTACTCCTAGCCTGCTTATCCTTACAAACCATAACTGGCTTCTTTCT
AGCCTTCCACTACACAGCTAACATTAATTTAGCCTTCTCATCTATCATCCACATTACACG
AGATATCCCACATGGGTGAATAATACAAAACCTCCACGCTATTGGAGCATCCATATTCTT
CATCTGTATCTATACTCACATTGCACGAGGCCTATACTACGGATCCTACATAAACAAAAA
CGTATGGCTATCGGGAGTCTCTCTATTAATCATCTTAATAGCAACTGCCTTCTTTGGTTA
CGTCCTCCCCTGGGGACAAATATCATTCTGAGCAGCGACAGTAATTACAAACCTCCTAAC
AGCCGTACCCTACCTGGGTCTAACACTAACTACATGACTCTGGGGGGGGTTCTCAATCAG
TGACCCCACGCTTACCCGATTTTTTGCCCTTCACTTTATTTTACCTTTCATAATCATCTC
ATTATCATCAATCCACGTTATACTTCTCCACACAGAAGGCTCTAGCAACCCACTAGGAAC
AAACTCTGACATTGACAAAATTCCATTCCACCCGTACCACTCCAACAAAGATATACTAAT
AATAACCATTATGATCACACTACTATTCACTATTATATCATTTACCCCCAATATTTTCAA
TGACCCAGAAAACTTCTCAAAAGCCAATCCCATAATAACGCCACAACACATTAAACCAGA
ATGATACTTTTTATTCGCATATGGCATTTTACGCTCCATCCCCAATAAATTAGGGGGGAC
CATCGCCCTAGTACTATCAGTGACAATCCTGATCACACTGCCATTTACTCACACATCACA
CCTACGACCTATAACCTTTCGACCACTAATACAGACAATATTCTGAACCATGGCCGCTAC
ATTCATCACAATCACATGAGCAGCCACTAAACCAGTAGAACCCCCATTCACATTAATTAG
CCAAGCAACCGCCATACTATATTTCTTTTTCTTTATTACCAACCCACTAATAGGCTGAAT
AGAAAATAAAA
>KC347329_KC347367_O.sublineatus_RAP0504
------CCTTAACCAAACAA-TTAAACCACCAATTGTTCGCCAAATAACTACGAGTTTCA
ACTTAAAATTTAAAAGACTTGACGGTACCC-CACAACAACCTAGAGGAGCCTGTCTAATA
AATGATACTCCACAATTAACCCTACCTACCC--TAGCCAGC---C-AGTCTATATACCGC
CGTCGCCAGCCCACCTCATGAGAGAACAATAGTGGGCCAAATAGTCAT--ACACTAACAC
GACAGGTCAAGGTGTAACTAATGAGTAGGACAAAGATGGGCTACATTTTCTAACCAGAAC
AGAACGAA--TTAAACTATG-AAAAAAAGATTGAAGGCGG-ATTTAGCAGTATACTAAGA
AC-AAAATACTTAATTGAAATTAACGCAATGGGGTGCGCACACACCGCCCGT------CA
TCCCTG--ACACC------------AGACAGAC-ACA---T-CCATAA-T-ACTA--C--
--ACAAAACT---AAA-CCAGGGCAAGTCGTAACA-------------------------
------------------------------------------------------------
------------------------------------------------------------
------------------------------------------------------------
------------------------------------------------------------
------------------------------------------------------------
------------------------------------------------------------
------------------------------------------------------------
------------------------------------------------------------
------------------------------------------------------------
------------------------------------------------------------
------------------------------------------------------------
------------------------------------------------------------
------------------------------------------------------------
------------------------------------------------------------
------------------------------------------------------------
-----------------------------------------------A------------
CGCCTGCCCAGTGAACA------------ATTAAACGGCCGCGGTATCCTAACCGTGCAA
AGGTAGCATAATCATTTGTCTACTAATTATAGACCTGTATGAAAGGCAAAATGAGGGT--
---CTAGCTGTCTCTT-ATAATAAATCAATT-AAACTGATCTCCTAGTAA-AAAAGCTAG
AATTTAACCATAAGACCA-GAAGACCCTGTGAAGCTTAAAATAAACTATTAAACCAAATA
ATAGCTACTTTCGGTTGGGGCGACCTTGG-AAAAAAAAAGAACTTCCAATA-AGACGACA
CA-CCTCGTACCATCAA-TTA----------TAGGCCAACAAGCCAA-TTAACGACCCAG
CAAAGCTGACAATTGAACCAAGTTACTCCAGGGATAACAGCGCAATCTTCTTCAAGAGCC
CATATCAAAAAG-AAGGTTTACG-ACCTCGATGTTGGATCAGGACATCCTAATGGTGCAG
ACGCTATTAAGGGTTCGTTTGTTCAACGATTAATAGTCCTACGTGATC------------
CCAACACATATTACTTCTATTCAACCTTCTCCCTGTAGGATCTAACATCTCCACCTGATG
AAATTTTGGGTCCCTACTAATAGCCTGCTTGGCCTTACAAACCACAACTGGCTTCTTTCT
GGCCATTCACTACACAGCCAATATTGACTTAGCCTTTTCATCTATCATCCATATCACACG
AGATATTCCCCATGGATGAATAATACAAAATCTTCACGCCATTGGAGCATCTATATTCTT
TATCTGTATCTACACCCATATTGCACGCGGCCTCTACTACGGATCATATATAAATAAAAA
CGTATGACTATCAGGGGTCTCCCTATTATTCATCTTAATAGCTACAGCCTTTTTCGGCTA
TGTTCTCCCCTGGGGACAAATATCATTCTGAGCAGCAACAGTAATCACAAACCTTCTAAC
AGCTGTACCCTACCTGGGCTTAACACTAACTACATGACTCTGGGGTGGATTTTCAATTAA
TGACCCCACACTTACTCGATTCTTTGCCCTCCACTTCATTCTACCTTTCATTATCATCTC
ACTTTCATCAATTCACATTATACTTCTTCACACAGAAGGCTCTAGCAACCCACTAGGAAC
AAACTCTGACATTGACAAAATCCCATTCCATCCCTACCACTCTAACAAAGATATGCTAAT
ATTTACCATTATAATTACACTAATATTTACTGTTATATCATTTACCCCCAACATTCTTAA
TGACCCAGAAAACTTCTCAAAAGCTAACCCCATAGTCACACCACAACACATTAAACCAGA
ATGATACTTCCTATTTGCATATGGCATCCTACGCTCTATCCCCAACAAACTAGGCGGAAC
CGTAGCACTAGTACTATCAGTAGCAATCTTAATCACCATGCCATTCACACACACCTCATA
CCTGCGACCCATAACCTTTCGACCGTTAATACAAATAATATTCTGAACCATAGTTGCCAC
ATTCATTACAATCACATGAGCAGCCACTAAACCAGTAGAACCCCCATTCACATTAATTGG
CCAAGCAACCGCCATACTATACTTCTTTTTCTTCATCACTAACCCCCTAATGGGTTGAAT
AGAAAATAAAA
>KC347330_KC347368_O.taeniolatus_RS136
------------------------------------------------------------
------------------------------------------------------------
---GATACCCCACGATTAACCCAACCTACCC--TAGCCAAT---C-AGTCTATATACCGC
CGTCGCCAGCCCACCTCATGAGAGAACAACAGTGGGCCAAATAGTCAT-GACACTAGAAC
GACAGGTCAAGGTGTAACTAAAGAGTAGGACTAAGATGGGCTACATTTTCTAACACAGAA
TAAACGAA--TTCAACTATG-AAAAAGAAACTGAAGGCGG-ATTTAGCAGTATATTAAGA
AC-AAAATACTTAATTGAAATCAATGCAATGGAGTGCGCACACACCGCCCGT------CA
TCCCTGC-TNACC------------AAATAAAC-ACA---T-TCATAA-T-AAAA--C--
--ATAAAACT---AAACCCAGGGCAAGTCGTAACATGGTAAGCGTA--------------
------------------------------------------------------------
------------------------------------------------------------
------------------------------------------------------------
------------------------------------------------------------
------------------------------------------------------------
------------------------------------------------------------
------------------------------------------------------------
------------------------------------------------------------
------------------------------------------------------------
------------------------------------------------------------
------------------------------------------------------------
------------------------------------------------------------
------------------------------------------------------------
------------------------------------------------------------
------------------------------------------------------------
---------------------------------------------CTA------------
CGCCTGCCCAGTGAATA-------------TTAAACGGCCGCGGTATCCTAACCGTGCAA
AGGTAGCATAATCATTTGTCTACTAATTATAGACCTGTATGAAAGGCAAAATGAGAGT--
---CTAACTGTCTCTT-ATAATAAATCAATT-AAACTGATCTCCTAGTAA-AAAAGCTAG
AATTTAACCATAAGACCA-GAAGACCCTGTGAAGCTTAAAATAAACTATTAAACCCAATA
ATAACTACTTTCGGTTGGGGCGACCTTGG-AAAAAAAAAGAACTTCCAACA-ACACGACA
TA-CCTCGTACCA-----CAAATTT-T----TAGGCCAACAAGCCAA-CCAACGACCCAG
CAAAGCTGATAAACGAACCAAGTTACTCCAGGGATAACAGCGCAATCTTCTTCAAGAGCC
CATATCAAAAAG-AAGGTTTACG-ACCTCGATGTTGGATCAGGACATCCTAATGGTGCAG
AAGCTATTAAGGGTTCGTTTGTTCAACGATTAATAGTCCTACGTGATC------------
-------ATACTACTACTATTTAATCTCCTCCCTGTCGGATCCAACATCTCTACCTGGTG
AAATTTCGGATCTATGCTTCTAGCCTGCTTAGCCCTACAAACCACAACCGGGTTCTTTCT
GGCCATCCACTACACAGCCAACATTAACTTAGCCTTCTCATCTATTATTCACATCACACG
AGACGTCCCATACGGATGAATAATACAAAACCTACACGCCATCGGAGCATCCATGTTCTT
TATCTGCATCTACACCCACATTGCACGAGGACTCTACTACGGATCTTACCTAAACAAAAA
CGTGTGACTATCAGGAACTCCCCTACTAATTATCCTAATAGCAACAGCCTTCTTTGGATA
TGTCCTCCCATGAGGACAAATATCATTCTGGGCAGCAACAGTAATCACAAACTTACTAAC
AGCTGTGCCCTACCTAGGACCTACACTCACCACATGACTGTGAGGCGGATTCTCAATCAA
CGACCCAACCCTGACCCGATTCTTCGCCCTTCACTTCATCCTGCCCTTCACCATCATCTC
AATATCATCACTCCACATCATACTTCTCCACACAGATGGTTCTAACAACCCACTACGAAC
CAACTCTGATATCGATAAAATTCCATTTCACCCTTATCACTCCTACAAAGACATGCTAAT
ACTGACCATCATGATCACATTACTATTCTCTATCATATCATTTACCCCCAATATCTTTAA
CGACCCAGAAAATTTCTCAAAAGCTAACCCCATAGTTACACCACAACACATTAAACCAGA
A-----------------------------------------------------------
------------------------------------------------------------
------------------------------------------------------------
------------------------------------------------------------
------------------------------------------------------------
-----------
>HM591519_O.octolineatus_UMMZ201913
GCCCAGCCTTGACACAACAA-TTAAATAACCTATTGTTCGCCAAATAACTACGAGTTAAA
ACTTAAAATTTAAAAGACTTGACGGTACCC-CACAACACCCTAGAGGAGCCTGTCTAATA
AACGATACCCCACGATTAACCCCACCCACCA--TAGCCAAC---C-AGTCTATATACCGC
CGTCGCCAGCCCACCTCCTGAGAGAATAAAAGTGAGCCAAAAAGTTCA--ACACTAACAC
GACAGGTCAAGGTGTAACTAATAGGTGGGAACAAGATGGGCTACATTTTCTA-CCCAGAA
TATACGAA--TAAAACTTTGAAAAAAT-AACTGAAGGTGG-ATTTAGCAGTATATTAAGG
ACAAAAACACTCAATTGAAATCAACGCAATGGGGTGCGCACACACCGCCCGT------CA
TCCCTG--CCACC------------AAATAAAC-ACA--TTCATATAA-T-CACA-----
---TTA-CAC----AA-CCAGGGCAAGTCGTAACATGGTAAGCGTACTGGAAAGTGCGCT
TAGAAACAAAAAGTAGCTTACAAAAAAGCATTCGACCTACGA-CCGAAAGACATT--ACA
-----CTAATCTTTTTGAGCCAACAC---T-AACACACAAACATA-CACCTATATA--CA
AACAAAACATTTGATAAACCCAGTAGATGAGACTGAACAGTAA-A-T-TC-A-C----CC
AGTACCGCAAGGGAAATTAAAC----AAGCAATAA----ATAGCAAAGATCAACCCTCGT
ACCTTTCGTATCATGGCTATGCAAG-AAATCAAAGACAAGAAGAATCATAGCCTTCA-CC
CCGAAACCAGATGAGCT-AC-TTTCAAGCAGCTAATTAGAGCTCACCCTCCTCTGTAGCA
AAAGAGTGGGAAGACTTAAAAGTAGAAGTGAAACGCCTACCGAATCTGGAGATAGTCGGC
TACCCCAAAAAGAATATAAGTTC-ACCACAGA-CC-A-CAA-GA---GCCGT-TCT--T-
-CCTGAGG-AACT-AGT-GGGGTACAGCCC--ATGAAACAGGATACAACCTGAATTTGAG
AGA-A---TAGAACAA----TC-ACTAATCAGTAGGCCTTAAAGCAGCCACCTAATAAAA
TATCGTTAAAGAATTA--TTAAACC--TAATCCC---ATACTAAGCTTTCAAACTCCAAA
CAAACTAAGGGTAGACCCATAATAATGGGTACTATTATGCTAGAACTAATAATAAGACAA
CCTCTCT-TTATGCACCCTTCCACTAAAA-TCGGACCAACCACTAGCTATTAACATACCA
CAC-CAGGCACTAAACCAAACA-ATACACAACTT-AAAACTTAACTGTCACCCCAACACA
GGCGCATAAAAAAGAAAGATTTACTATTATAAAAGGAACTCGGCAAAC-AAAGATTCCAA
CTGTTTAACAAAAACATAACCTTTAGACTAA-CTAATATTAAAGGCAA------------
CGCCTGCCCAGTGAACA-------------TTAAACGGCCGCGGTACCCTAACCGTGCAA
AGGTAGCATAATCATTTGTCTACTAATTATAGACCTGTATGAAAGGCAAAATGAGAAT--
---CTAACTGTCTCTT-ATAATTGACCAATT-AAACTGATCTTCTAGTAA-AAAAGCTAG
AATTAAACCATAAGACCA-GAAGACCCTGTGAAGCTTTAACTAAACTATTAAATCCTATA
ATACCTACTTTCGGTTGGGGCGACCTTGG-AAATAAAAAGAACTTCCAATACATACAACC
TA-TCTAAAACCA-----AA------CC---TAGGCCAACAAGCCAA-TTAATGACCCAG
TAAATCTG--AATTGAACCAAGTTACTCCAGGGATAACAGCGCAATCCCCTTCAAGAGCC
CATATC--AAAA-AGGGTTTACG-ACCTCGATGTTGGATCAGGACATCCTAATGGTGCAG
ACGCTATTAAGGGTTCGTTTGTTCAACGATTAA---------------------------
----------------------------------------------------ACCTGATG
AAATTTCGGATCCATACTTCTAGCTTGCTCAACTCTACAAATCACAACCGGATTCTTCCT
GGCCATTCACTATACCGCCAACATCAACCTAGCATTTTCATCCATTATTCATATTATACG
TGATGTCCCACATGGATGAATCATACAAAATCTTCACGCCATCGGCGCATCCATATTTTT
CATCTGCATCTACACCCACATCGCACGGGGACTTTACTACGGATCCTACATAAATAAAAA
CGTATGACTATCAGGAACCTCCATCCTAATTGTTCTAATAGCAACAGCCTTCTTCGGATA
CGTCCTTCCATGAGGACAAATATCATTCTGAGCAGCCACAGTAATCACAAACCTACTAAC
AGCCGTACCATACCTCGGCATAACACTAACCACATGACTCTGAGGAGGATTCTCAATTAA
CGACCCAACATTAACCCGTTTCTTCGCTCTCCACTTTATCCTGCCATTCGTCATTATCTC
CTTATCATCAATCCATATCATACTTCTCCACACAGAGGGTTCTAGCAACCCCCTAGGAAC
AAACTCAGATATTGATAAAATCCCATTTCACCCCTACCACTCTCATAAAGACATACTAAT
AATAACCATCATAATTACACTTCTATTCACCATTATATCATTTACCCCCAACATCTTTAA
CGACCCAGAAAACTTCTCAAAAGCCAACCCCATGACAACCCCACAACATATTAAACCAGA
ATGATACTTTCTATTCGCTTACGGAATCCTACGATCCATTCCAAACAAACTAGGAGGAAC
AGTAGCCCTAATACTATCCGTGATTATCCTAACTACACCCCCATTCACCCACACATCACA
CCTACGACCCATAACCTTCCGACCTATCATACAACTAATATTCTGAACTATAATCGCCAC
ATTCATCACAATCACATGAGCAGCAACCAAACCAGTAGAACCCCCATTTACATTAATCGG
ACAAACAACCTCCATCTTATACTTCCTATTCTTTATCATAAATCCTCTAACAGGA-----
-----------
>HM591526_O.chinensis_ROM35626
GCCTAGCCTTACCATAACAA-TTAAATAACCCATTGTTCGCCAAATAACTACGAGTTACA
ACTTAAAATTTAAAAGACTTGACGGTACCC-CACAACAACCTAGAGGAGCCTGTCTAATA
AACGATACCCCACGATTAACCCCACCTACCA--TAGCCATC---C-AGTCTATATACCGC
CGTCGCCAGCCCACCTCCTGAGAGAATAAAAGTGAGCCAAACAGCT-T-ATCACTAACAC
GACAGGTCAAGGTGTAACTAATGGGTAGGAACAAGATGGGCTACATTTTCTA-CTCAGAA
CATACGAA--TTAAACTTTGAAAAAAC-AATTGAAGGCGGAATTTAGCAGTATATTAAGA
ACAAAAACACTTAATTGAAACCAGCGCAATGGGGTGCGCACACACCGCCCGT------CA
TCCCTG--CATACA----------TAAAT-TTCA-CA---T-TTATAA-T-AACTA-C--
--ACACATAC-C--AA-CCAGGGCAAGTCGTAACATGGTAAGCGTACTGGAAAGTGCGCT
TAGAAACAAAAAGTAGCTTACAAAAAAGCATTCGGCCTACAA-CCGAAAGACATT--ACA
------TAATCTTTTTGAGCCA--ACAA-T-AACGCACAATCATA-CACCAATAGA--TA
AACAAAACATTTGACTAACTTAGTAGATGAGATCGAACAGTAA-A-T-AC-AAC----CC
AGTACCGCAAGGGGAAATAAAT----AAGCAATGA----ACAGCAAAGATTAACCCTTGT
ACCTTTCGCATCATGGTCTAGCAAG-AAATCAAAGACAAGAAGAATCATAGCCTCCA-CC
CCGAAACCAGATGAGCT-AC-TTTCAAGCAGCCGAAA-GAGCTTACCCTTCTCTGTGGCA
AAAGAGTGGGAAGACTTAAAAGTAGAAGTGAAACGCCTATCGAATCTGGAGATAGCTGGC
TACCCTAAATAGAATATAAGTTCAACCACAGAACCAA-CAA-GAAC-ACAT--TCT--C-
CCCTGTGGAAAATCAATAGGGGTTCAGCCCTATTGAAACAGGATACAACCTGAATTTGAA
AGG-A---TAAACC-A--A-CC-CCCAACCAGTAGACCTTAAAGCAGCCACCTAACAAAA
TATCGTTAAAGAATTA--CTAAACC---AATCCC-A-ACACCAG--TTTTAAACTTCAAA
TCAACTAAAGGTAGACCCATAACAATGGGTACTATTATGCTAGAACTAATAATAAGACAA
CCTCTCT-TCATGCACCTTTCCACTAAAA-CCGGACCAACCATTAGCCATTAACAGACCA
CAT-CAGGCATC-AACCAAACA-ATACACAACTT--AAACCCCACTGTTACCCCCACACA
GGCGCATTAAAAAGAAAGATTAACTATTATAAAAGGAACTCGGCAAAC-AAAGATTCCAA
CTGTTTAACAAAAACATAACCTTTAGACTAA-CCAATATTAAAGGCAA------------
CGCCTGCCCAGTGAACA-------------TTAAACGGCCGCGGTACCCTAACCGTGCAA
AGGTAGCATAATCACTTGTCTACTAATTATAGACCTGTATGAAAGGCAAAATGAGAAT--
---CTAACTGTCTCTT-ATAATAAATCAATT-AAACTGATCTCCTAGTAA-AAAAGCTAG
AATTAAACCATAAGACCA-GAAGACCCTGTGAAGCTTTAACTAAACTATTAAACCCCATA
ATACTTACTTTCGGTTGGGGCGACCTTGG-AAAAATAAAGAACTTCCAATA--CATGACC
TA-CACCATACTT-----CA--ACC-T----CAGGCTTACAAGCCAA-TTAACGACCCAG
CAAAGCTGATAATTGAACTAAGTTACTCCAGGGATAACAGCGCAATCCTCTTCAAGAG-C
CATATC-AAAAG-AGGGTTTACG-ACCTCGATGTTGGATCAGGACATCCTAATGGTGCAG
ACGCTATTAAGGGTTCGTTTGTTCAACGATTAA---------------------------
------------------------------------------------------------
------------------------------------------------------------
------------------------------------------------------------
------------------------------------------------------------
------------------------------------------------------------
------------------------------------------------------------
------------------------------------------------------------
------------------------------------------------------------
------------------------------------------------------------
------------------------------------------------------------
------------------------------------------------------------
------------------------------------------------------------
------------------------------------------------------------
------------------------------------------------------------
------------------------------------------------------------
------------------------------------------------------------
------------------------------------------------------------
------------------------------------------------------------
-----------
>HM591504_O.cinereus_ROM37092
GCCTAGCCTTAACATAACAA-TAAAACTACCAATTGTCCGCCAAATAACTACGAGTAATA
ACTTAAAATTTAAAAGACTTGACGGTACCC-CACAACAACCTAGAGGAGCCTGTCTAATA
AATGATACTCCACAATTAACCCTACCCACCA--TAGCCAAA---C-AGTCTATATACCGC
CGTAGCCAGCTCACCT-ATGAGAGAATAAAAGTGAGCCAAACAGCTCC-CACACTAATAC
GACAGGTCAAGGTGTAACTAATGGGTGGGACCAAGATGGGCTACATTTTCTC-ATCAGAA
CATACGAA--TTTAACTATGAAAAA-GAAACTGAAGGCGG-ATTTAGCAGTATATTAAGA
AC-AAAATACTTAATTGAAACCAACGCAATGGGGTGCGCACACACCGCCCGT------CA
TCCCTG--CAACT------------AAAAAAAT-CTA---T-TCATAA-T-AACA--C--
--ATTAACAT---AAA-CCAGGGCAAGTCGTAACATGGTAAGTGTACTGGAAAGTGCACT
TAGAAACAAAAAGTAGCTTAC-AAAAAGCATTCGACCTACAA-CCGAACGACATT--ACA
-----TTAATCTTTTTGAGCCAAAAC---T-AATACACAAATATA-TACA-AT-AA-AAA
AACAAAACATTTGACTAACCTAGTAGTTGAGATCGAACAGTAA-A-T-AC-AC-----CC
AGTACCGCAAGGGAAATAT-TT----AAGCAATAA----AAAGCAAAGATTAACCCTTGT
ACCTTTCGCATCATGGTCTAGCAAG-AAATTAAAGACAAGACGAATCAAAGCCTACA-CC
CCGAAACCAGATGAGCT-AC-TTTCGAGCAGCCTAAT-GGGCGAACCCTTCTCTGTGGCA
AAAGAGTGGGAAGACTTAAAAGTAGAAGTGAAACGCTTACCGAATCTGGAGATAGCTGGC
TACCCAAAAAAGAATATAAGTTCTACCACAGA-CTAA-AA--GAAT-AGAT--TCT--C-
CACTGTGGAAAATCAATAGGGGTACAGCTCTATTGAAACAGGATACAACCTGAATTTGAG
AGG------AATACTA--ACAC-CAACCCCAGTAGGCCTTAAAGCAGCCACCTAACAAAA
CATCGTTAAAGAATTA--T-CATCT--TAAACTC-A-ATAACACA-ACAAAAACTCCAAA
TTAACTAAGGGTAAATTCATTATAATGAATACTATCATGCTAGAACTAATAATAAGATAA
CCTCTCT-TTATGCACCCTTCCACTAAGA-CCGGACTTACCACTAGCCATTAACAGACCA
CAC-AAGGCAT-TAACTAAACT-ATTCACAACTT--AAAACAAACTGTTACCCCAACACA
GGCGCATTAAAAAGAAAGATAAACTATTATAAAAGGAACTCGGCAAAC-AAAGACTCCAA
CTGTTTAACAAAAACATAACCTTTAGATT-GACCAATATTAAAGGCAA------------
CGCCTGCCCAGTGAACA-------------TTAAACGGCCGCGGTATCCTAACCGTGCAA
AGGTAGCATAATCATTTGTCTACTAATTATAGACCTGTATGAAAGGCAAAATGAGAGT--
---CTAGCTGTCTCTT-ATAATAAATCAATT-AAACTGATCTCCTAGTAA-AAAAGCTAG
AATTTAACCATAAGACCA-GAAGACCCTGTGAAGCTTAAACTAAAATATTAAACCATATA
ATAAATACTTTCGGTTGGGGCGACCTTGG-AAAAAAAAACAACTTCCAACA-ATACGACC
TC-CATCGTACTA-----CT-CTAC-T----TAGGCCCACAAGCCAA-CTAATGACCCAG
CAAAGCTGATAATCGAACCAAGTTACTCCAGGGATAACAGCGCAATCCTCTTCAAGAGCC
CATATCAAAAAG-AGGGTTTACG-ACCTCGATGTTGGATCGAGACATCCTAATGGTGCAG
ACGCTATTAAGGGTTCGTTTGTTCAACGATTAA---------------------------
------------------------------------------------------------
------------------------------------------------------------
------------------------------------------------------------
------------------------------------------------------------
------------------------------------------------------------
------------------------------------------------------------
------------------------------------------------------------
------------------------------------------------------------
------------------------------------------------------------
------------------------------------------------------------
------------------------------------------------------------
------------------------------------------------------------
------------------------------------------------------------
------------------------------------------------------------
------------------------------------------------------------
------------------------------------------------------------
------------------------------------------------------------
------------------------------------------------------------
-----------
>HM591518_O.eberhardti_RWM2010_ROM27049
GCCCAGCCTTAACAAGACAA-TCAAATCACCCATTGTTCGCCAAATAACTACGAGTTACA
ACTTAAAATTTAAAAGACTTGACGGTACCC-CACAACAACCTAGAGGAGCCTGTCTAATA
AAAGATACTCCACGATTAACCCTACCCACCA--TAGCCCAA---CCAGTCTATATACCGC
CGTCGCCAGCCCACCTCATGAGAGAACAAAAGTGAGCCAAATAGTTCA--ACACTAACAC
GACAGGTCAAGGTGTAACTAATGGGTGGGACCAAGATGGGCTACATTTTCTTAACCAGAA
TATACGAA---TCAACTATGAAAAAAGAAACTGAAGGCGG-ATTTAGCAGTATATTAAGA
ACAAAAATACTTAATTGAAACCAACGCAATGGGGTGCGCACACACCGCCCGT------CA
TCCCTG--CATCC------------AAATAAAC-TTA---T-ACATAA-T-AACA--CA-
--ACTA-----C-AAA-CCAGGGCAAGTCGTAACATGGTAAGTGTACTGGAAAGTGCACT
TAGAAACAAAAAGTAGCTTACAAAAAAGCATTCGACCTACAA-CCGAACGACATT--ACA
-----CTAATCTTTTTGAGCCAACATC--T-AACGCACAAACATA-TACCAATAAA--CA
AACAAAACATTTGACCATCCTAGTAGATGAGATCGAACAGCAA-A---CC-A------CT
AGTACCGCAAGGGGAAACAAAC----AAGCAACAA----ACAGCAAAGATTAACCCTTGT
ACCTTTTGCATCATGGTCTAGCAAG-AAACCAAAGACAAGAAGAATCAAAGCCTCCA-CC
CCGAAACCAGATGAGCT-AC-TTTCAAGCAGC-TAAC-GGGCACACCCTTCTCTGTAGCA
AAAGAGTGGGAAGACTTAAAAGTAGAAGTGAAACGCCTACCGAATCTGGAGATAGTCGGC
TACCCCAAAAAGAATATAAGTTC-ACCACAGACTACA-----AGAC-TTAT--TCT----
ACCTGTGG--AACTAATAGGGGTACAGCTCTATTGAAATAGGATACAACCTGAATTTGAA
AGG------AAAATTA--CA-C-TGCCCCTAGTAGGCCCTAAAGCAGCCACCTAACAAAA
TATCGTTAAAGAATTA--TACAACT--TAAACCC-A-ACACTAA--TCAAAAACTCCAAA
TCAACTAAAGGTAAGGCCATTATAATGGGTCCTACCATGCTAGAACTAATAATAAGACAA
TATCTCT-TCATGCACCTTTATACTAAAA-CCGGACCAACCACTAGCCATTAACAGACCA
CAT-TAGGAAT-AAACTAAGCA-CTACACAACTT--TAAACAAACTGTTACCCCAACACA
GGCGCATCAAAAAGAAAGATTTACCATTATAAAAGGAACTCGGCAAAC-AAAGACTTCAA
CTGTTTAACAAAAACATAACCTTTAGACT-AACCAATATTAAAGGCAA------------
CGCCTGCCCAGTGAACA------------ATTAAACGGCCGCGGTACCCTAACCGTGCAA
AGGTAGCATAATCATTTGTCTACTAATTATAGACCTGTATGAAAGGCAAAATGAAAGT--
---CTAGCTGTCTCTT-ATAATAAACCAATT-AAACTGATCTCCTAGTAA-AAAAGCTGG
GATTTAACCATAAGACCA-GAAGACCCTGTGAAGCTTAAACTAAACTATTAAACCTCGTA
ATAATTACTTTCGGTTGGGGCGACCTTGG-AAAAAAAGAGAACTTCCAACA-ATACGACC
TA-CCTCGTACCACCCG-CA-----------CAGGTTAACAAG-CAA-TTAATGACCCAG
CAAAGCTG-TAATTGAACCAAGTTACTCCAGGGATAACAGCGCAATCCTCTTCA-GAG-C
CATATCAAAGAG-G----TTACG-ACCTCGATGTTGGATCAGGACATCCTAATGGTGCAG
ACGCTATTAAGGGTTCGTTTGTTCAACGATTAA---------------------------
------------------------------------------------------------
------------------------------------------------------------
------------------------------------------------------------
------------------------------------------------------------
------------------------------------------------------------
------------------------------------------------------------
------------------------------------------------------------
------------------------------------------------------------
------------------------------------------------------------
------------------------------------------------------------
------------------------------------------------------------
------------------------------------------------------------
------------------------------------------------------------
------------------------------------------------------------
------------------------------------------------------------
------------------------------------------------------------
------------------------------------------------------------
------------------------------------------------------------
-----------
>HM591528_O.sp._RWM2010_ROM30970
GCCTAGCCTTAACATAACAA-TTAAATAACCCATTGTTCGCCAAATAACTACGAGTTACA
ACTTAAAATTTAAAAGACTTGACGGTACCC-CACAACAACCTAGAGGAGCCTGTCTAATA
AACGATACCCCACGATTAACCCCACCTACCA--TAGCCATC---C-AGTCTATATACCGC
CGTCGCCAGCCCACCTCCTGAGAGAATAAAAGTGAGCCAAACAGCT-T-ATCACTAACAC
GACAGGTCAAGGTGTAACTAATGGGTAGGAACAAGATGGGCTACATTTTCTA-CTCAGAA
CATACGAA--TTAAACTTTGAAAAAAC-AATTGAAGGCGGAATTTAGCAGTATATTAAGA
ACAAAAACACTTAATTGAAATCAGTGCAATGGGGTGCGCACACACCGCCCGT------CA
TCCCTG--CATACA----------TAAAT-TTCA-CA---T-TTATAA-T-AACTA-C--
--ACACTTAC-C--AA-CCAGGGCAAGTCGTAACATGGTAAGCGTACTGGAAAGTGCGCT
TAGAAACAAAAAGTAGCTTACAAAAAAGCATTCGGCCTACAA-CCGAAAGACATT--ACA
------TAATCTTTTTGAGCCA--ACAA-T-AACGTACAAATATA-CACCAATAGA---A
AACAAAACATTTGACTAACTTAGTAGATGAGATCGAACAGTAA-A-T-ACCAAC----CC
AGTACCGCAAGGGGAAATAAAT----AAGCAATAA----ACAGCAAAGATTAACCCTTGT
ACCTTTTGCATCATGGTCTAGCAAG-AAATCAAAGACAAGAAGAATCAATGCCTCCA-CC
CCGAAACTAGATGAGCT-AC-TTTCAAGCAGCCGAAA-GAGCTTACCCTTCTCTGTGGCA
AAAGAGTGGGAAGACTTAAAAGTAGAAGTGAAACGCCTATCGAATCTGGAGATAGTCGGC
TACCCTGAAAAGAATATTAGTTC-ACCACAGAA---------GAAC-ACAA--TTC--T-
TCCTGTGGAAAACTAATAGGGGTTCAGCCTTATTGAAACAGGATACAACCTGAATTTGAG
AGG-A---TAAATC-A--A-CT-CCCAACCAGTAGACCTTAAAGCAGCCACCTAACAAAA
TATCGTTAAAGAATTC--CTAAACC---AATCCC-A-ACACCAG--TTTAAAACTCCAAA
TCAACTAAAGGTAGACCCATAACAATGGGTACTATTATGCTAGAACTAATAATAAGACAA
CCTCTCT-TCATGCACCTTTCCACTAAAA-CCGGACCAACCATTAGCCATTAACAGACCA
CAC-CAGGCATC-AACCAAACA-ATACACAACTT--AAACCCTACTGTTACCCCAACACA
GGCGCATTAAAAAGAAAGATTAACTATTATAAAAGGAACTCGGCAAAC-AAAGATTCCAA
CTGTTTAACAAAAACATAACCTTTAGACTAA-CCAATATTAAAGGCAA------------
CGCCTGCCCAGTGAACA-------------TTAAACGGCCGCGGTACCCTAACCGTGCAA
AGGTAGCATAATCACTTGTCTACTAATTATAGACCTGTATGAAAGGCAAAATGAGAAT--
---CTAACTGTCTCTT-ATAATAAATCAATT-AAACTGATCTCCTAGTAA-AAAAGCTAG
AATTAAACCATAAGACCA-GAAGACCCTGTGAAGCTTTAACTAAACTATTAAACCCCATA
ATACTTACTTTCGGTTGGGGCGACCTTGG-AAAAAATAAGAACTTCCAATA--CATGACC
TA-CACCATACTT-----CA--TCC-T----CAGGCTTACAAGCCAA-TTAACGACCCAG
CAAAGCTGATAATTGAACCAAGTTACTCCAGGGATAACAGCGCAATCCTCTTCAAGAGCC
CATATC-AAAAG-AGGGTTTACG-ACCTCGATGTTGGATCAGGACATCCTAATGGTGCAG
ACGCTATTAAGGGTTCGTTTGTTCAACGATTAA---------------------------
------------------------------------------------------------
------------------------------------------------------------
------------------------------------------------------------
------------------------------------------------------------
------------------------------------------------------------
------------------------------------------------------------
------------------------------------------------------------
------------------------------------------------------------
------------------------------------------------------------
------------------------------------------------------------
------------------------------------------------------------
------------------------------------------------------------
------------------------------------------------------------
------------------------------------------------------------
------------------------------------------------------------
------------------------------------------------------------
------------------------------------------------------------
------------------------------------------------------------
-----------
>HM591527_O.chinensis_ROM34540
GCCTAGCCTTACCATAACAA-TTAAATAACCCATTGTTCGCCAAATAACTACGAGTTACA
ACTTAAAATTTAAAAGACTTGACGGTACCC-CACAACAACCTAGAGGAGCCTGTCTAATA
AACGATACCCCACGATTAACCCCACCTACCA--TAGCCATC---C-AGTCTATATACCGC
CGTCGCCAGCCCACCTCCTGAGAGAATAAAAGTGAGCCAAACAGCT-T-ATCACTAACAC
GACAGGTCAAGGTGTAACTAATGGGTAGGAACAAGATGGGCTACATTTTCTA-CTCAGAA
CATACGAA--TTAAACTTTGAAAAAAC-AATTGAAGGCGGAATTTAGCAGTATATTAAGA
AC-AAAACACTTAATTGAAACCAGTGCAATGGGGTGCGCACACACCGCCCGT------CA
-CCCTG--C-TACC----------AAAAT-TTCA-CA---T-TTATAA-T-AACTA-C--
--ACACATAC-C--AA-CCAGGGCAAGTCGTAACATGGTAAGCGTACTGGAAAGTGCGCT
TAGAAACAAAAAGTAGCTTAC-AAAAAGCATTCGGCCTACAA-CCGAAAGACATT--ACA
------TAATCTTTTTGAGCCA--ACAA-T-AACGCACAATCATA-CACCAATAGA--TA
AACAAAACATTTGACTAACTTAGTAGATGAGATCGAACAGTAA-A-T-AC-AAC----CC
AGTACCGCAA-GGGAAATAAAT----AAGCAATGA----ACAGCAAAGATTAACCCTTGT
ACCTTTCGCATCATGGTCTAGCAAG-AAATCAAAGACAAGAAGAATCATAGCCTGGA-CC
CCGAAACCAGATGAGCTGAC-TTTCAAGCAGCCGAAA-GAGCTTACCCTTCTCTGTGGCA
AAAGAGTGGGAAGACTTAAAAGTAGAAGTGAAACGCCTATCGAATCTGGAGATAGCTGGC
TATCCTGAAAAGAATATAAGTTCAACCACAGAACGAA-CA--GAAC-ACAT--TCT--T-
CCCTGTGGAAAACTAATAGGGGTACAGCCCTATTGAAACAGGATACAACCTGAATTTGAA
AGG-A---TAA--C-C--A-AC-CCCAACCAGTAGGCCTT-AAGCAGCCACCTAACAAAA
TATCGTTAAAGAATTC--CTAAACC---AATCCC-A-ACACCAG--TTTAAAACTTCAAA
TCAACTAAAGGTAGACCCATAACAATGGGTACTATTATGCTAGAACTAATAATAAGACAA
CCTCTCT-TCATGCACCTTTCCACTAAAA-CCGGACCAACCATTAGCCATTAACATACCA
CAT-CAGGCATC-AACCAAACA-ATACACAACTT--AAACCCCACTGTTACCCCAACACA
GGCGCATTAAAAAGAAAGATTAACTATTATAAAAGGAACTCGGCAAAC-AAAGATTCCAA
CTGTTTAACAAAAACATAACCTTTAGACTAA-CCAATATTAAAGGCAA------------
CGCCTGCCCAGTGAACA-------------TTAAACGGCCGCGGTACCCTAACCGTGCAA
AGGTAGCATAATCACTTGTCTACTAATTATAGACCTGTATGAAAGGCAAAATGAGAAT--
---CTAACTGTCTCTT-ATAATAAATCAATT-AAACTGATCTCCTAGTAA-AAAAGCTAG
AATTAAACCATAAGACCA-GAAGACCCTGTGAAGCTTTAACTAAACTATTAAACCCCATA
ATACTTACTTTCGGTTGGGGCGACCTTGG-AAAAAAAAAGAACTTCCAATA--CATGACC
TA-CACCATACTT-----CA---CC-T----CAGGCTTACAAGCCAA-TTAACGACCCAG
CAAAGCTGATAATTGAACTAAGTTACTCCAGGGATAACAGCGCAATCCTCTTCAAGAGCC
CATATC-AAAAG-AGGGTTTACG-ACCTCGATGTTGGATCAGGACATCCTAATGGTGCAG
ACGCTATTAAGGGTTCGTTTGTTCAACGATTAA---------------------------
------------------------------------------------------------
------------------------------------------------------------
------------------------------------------------------------
------------------------------------------------------------
------------------------------------------------------------
------------------------------------------------------------
------------------------------------------------------------
------------------------------------------------------------
------------------------------------------------------------
------------------------------------------------------------
------------------------------------------------------------
------------------------------------------------------------
------------------------------------------------------------
------------------------------------------------------------
------------------------------------------------------------
------------------------------------------------------------
------------------------------------------------------------
------------------------------------------------------------
-----------
>HM591524_O.chinensis_ROM31032
GCCTAGCCTTACCATAACAA-TTAAATAACCCATTGTTCGCCAAATAACTACGAGTTACA
ACTTAAAATTTAAAAGACTTGACGGTACCC-CACAACAACCTAGAGGAGCCTGTCTAATA
AACGATACCCCACGATTAACCCCACCTACCA--TAGCCATC---C-AGTCTATATACCGC
CGTCGCCAGCCCACCTCCTGAGAGAATAAAAGTGAGCCAAACAGCT-T-ATCACTAACAC
GACAGGTCAAGGTGTAACTAATGGGTAGGAACAAGATGGGCTACATTTTCTA-CTCAGAA
CATACGAA--TTAAACTCTGAAAAAAC-AATTGAAGGCGGAATTTAGCAGTATATTAAGA
ACAAAAACACTTAATTGAAACCAGTGCAATGGGGTGCGCACACACCGCCCGT------CA
TCCCTG--CATACA----------TAAAT-TTCA-CA---T-TTATAA-T-AACTA-C--
--ACACATAC-C--AA-CCAGGGCAAGTCGTAACATGGTAAGCGTACTGGAAAGTGCGCT
TAGAAACAAAAAGTAGCTTACAAAAAAGCATTCGACCTACAA-CCGAACGACATT--ACA
------TAATCTTTTTGAGCCA--ACAA-T-AACGCACAAACATA-CACC-ATAGA--TA
AACAAAACATTTGACTAACTTAGTAGATGAGATCGAACAGTAA-A-T-AC-AAC----CC
AGTACCGCAAGGGGAAATAAAT----AAGCAATGA----ACAGCAAAGATTAACCCTTGT
ACCTTTTGCATCATGGTCTAGCAAG-AAATCAAAGACAAGAAGAATCATAGCCTCCA-CC
CCGAAACCAGATGAGCT-CA-TTTCAAGCAGCCGAAA-GAGCTTACCCTTCTCTGTGGCA
AAAGAGTGGGAAGACTTAAAAGTAGAAGTGAAACGCCTATCGAATCTGGAGATAGCTGGC
TACCCTGAAAAGAATATAAGTTCAACCACAGAACCGA-AC--TGAA-ATAT--TCT--T-
CCCTGTGGAAAATCAATAGGTGGACAGCCCTATTGAAACAGGATACAACCTGAATTTGAG
AGG-A---TAAACC-T--A-CC-GCTGACCAGTAGGCCTTAAAGCAGCCACCTAAGAAAA
TATCGTTAAAGAATTC--CTAAACC---AATACC-A-ACACCAG--TTTAAAA-TTCAAA
TCAACTAAAGGTAGACCCATAACAATGGGTACTATTATGCTAGAA-TAATAATAAGACAA
CCTCTCT-TAATGCACCCTTCCACTAAAA-CCGGAACAACCACTAGTCATTAACAGACCA
CAT-TTGGCATC-AACCAAACA-ATACACACCTT--AAACCCCACTGTTACCCCAACACA
GGCGCATAAAAAAGAAAGATTAACTATTATAAAAGGAACTCGGCAAAC-AAAGATTCCAA
CTGTTTAACAAAAACATAACCTTTAGACTAA-CCAATATTAAAGGCAA------------
CGCCTGCCCAGTGAACA-------------TTAAACGGCCGCGGTAACCTAACCGTGCAA
AGGTAGCATAATCACTTGTCTACTAATTATAGACCTGTATGAAAGGCAAAATGAGAAT--
---CTAACTGTCTCTT-ATAATAAATCAATT-AAACTGATCTCCTAGTAA-AAAAGCTAG
AATTAAACCATAAGACCA-GAAGACCCTGTGAAGCTTTAACTAAACTATTAAACCCCATA
ATACTTACTTTCGGTTGGGGCGACCTTGG-AAAAAAAAAGAACTGCCAATA--CATGACC
TA-CACCATACTT-----CA---CC-T----CAGGCTTACAAGCCAA-TTAACGACCCAG
CAAAGTCGATAATTGAACCAAGTTACTCCAGGGATAACAGCGCAATCCTCTTCAAGAGCC
CATATC-AAAAG-AGGGTTTACG-ACCTCGATGTTGGATCAGGACATCCTAATGGTGCAG
ACGCTATTAAGGGTTCGTTTGTTCAACGATTAA---------------------------
------------------------------------------------------------
------------------------------------------------------------
------------------------------------------------------------
------------------------------------------------------------
------------------------------------------------------------
------------------------------------------------------------
------------------------------------------------------------
------------------------------------------------------------
------------------------------------------------------------
------------------------------------------------------------
------------------------------------------------------------
------------------------------------------------------------
------------------------------------------------------------
------------------------------------------------------------
------------------------------------------------------------
------------------------------------------------------------
------------------------------------------------------------
------------------------------------------------------------
-----------
>HM591529_O.formosanus_ROM30823
GCCTAGCCTTAACATAACAA-TTAAATAACTCATTGCCCGCCAAATAACTACGAGTTACA
ACTTAAAATCTAAAAGACTTGACGGTACCC-CACAACAACCTAGAGGAGCCTGTCTAATA
AATGATACTCCACGATTAACCCTACCCACCA--TAGCCATATT-T-AGTCTATATACCGC
CGTCGCCAGCCCACCTCCTGAGAGAATAAAAGTGAGCCAAACAGCT-T-ATCACTAACAC
GACAGGTCAAGGTGTAACTAATGGGTAGGAACAAGATGGGCTACATTTTCTA-CTCAGAA
CATACGAA--TTAAACTTTGAAAAAAC-AATTGAAGGCGG-ATTTAGCAGTATATTAAAG
ACAAAAACACTTAATTGAATCCAGTGCAATGGGGTGCGCACACACCGCCCGT------CA
TCCCTG--TATACC----------AAAAT-TTCA-CA---T-TTATAA-T-AACTA-C--
--ACACATAC-C--AA-CCAGGGCAAGTCGTAACATGGTAAGCGTACTGGAAAGTGCGCT
TAGAAACAAAAAGTAGCTTAC-AAAAAGCATTCGGCCTACAA-CCGAAAGACATT--ACA
-----TTAATCTTTTTGAGCCA--ACAA-T-AACGCACAATCATA-CACCAATAGA-TTA
AACAAAACATTTGACTAACTTAGTAGATGAGATCGAACAGTAA-A-T-AC-AA-----CC
AGTACCGCAA-GGGAAATAAAT----AAGCAATGA----ACAGCAAAGATTAACCCTTGT
ACCTTTCGCATCATGGTCTAGCAAG-AAATCAAAGACAAGAAGAATCATAGCCTCCA-CC
CCGAAACCAGATGAGCT-AC-TTTCAAGCAGCCGAAATGAGCTCACCCTTCTCTGTGGCA
AAAGAGTGGGAAGACTTAAAAGTAGAAGTGAAACGCCTATCGAATCTGGAGATAGCTGGC
TACTCTAAAAAGAATATAAGTTCAACCACAGAACCAA-CAA-GAAC-TCAT--TCC--C-
CCCTGTGGAAAACTAATAGGGGTTCAGCCCTATTGAAACAGGATACAACCTGAATTTGAG
AGG-A---TAAACC-A--A--C-CCCAACCAGTAGGCCTTAAATCAGCCACCTAACAAAA
TATCGTTAAAGAATTC--CTAAACC---AATACC-A-ATACCAA--TTTCAAACTCCAAA
CCAACTAAAGGTAGACCCATAACAATGGGTACTATTATGCTAGAACTAATAATAAGACAA
CCTCTCT-TCATGCACCTTTCCACTAAAA-CCGGACCAACCATTAGCCATTAACAGACCA
CAC-CAGGCATC-AACCAAACA-ATACACAACTT--AAAACCCACTGTTACCCCGACACA
GGCGCATTAAAAAGAAAGATTTACTATTATAAAAGGAACTCGGCAAAC-AAAGATTCCAA
CTGTTTAACAAAAACATAACCTTTAGACTAA-CTAATATTAAAGGCAA------------
CGCCTGCCCAGTGAACA-------------TTAAACGGCCGCGGTACCCTAACCGTGCAA
AGGTAGCATAATCACTTGTCTACTAATTATAGACCTGTATGAAAGGCAAAATGAGAAT--
---CTAACTGTCTCTT-ATAATAAATCAATT-AAACTGATCTCCTAGTAA-AAAAGCTAG
AATTAAACCATAAGACCA-GAAGACCCTGTGAAGCTTTAACTAAACTATTAAACCCTATA
ATACCTACTTTCGGTTGGGGCGACCTTGG-AAAAAAAAAGAACTTCCAATA--CATGACC
TA-CATCATACTA-----CA---CC-T----CAGGCCTACGAGCCAA-TTAACGACCCAG
CAAAGCTGATAATTGAACCAAGTTACTCCAGGGATAACAGCGCAATCCTCTTCAAGAGCC
CATATC-AAAAG-AGGGTTTACG-ACCTCGATGTTGGATCAGGACATCCTAATGGTGCAG
ACGCTATTAAGGGTTCGTTTGTTCAACGATCAA---------------------------
------------------------------------------------------------
------------------------------------------------------------
------------------------------------------------------------
------------------------------------------------------------
------------------------------------------------------------
------------------------------------------------------------
------------------------------------------------------------
------------------------------------------------------------
------------------------------------------------------------
------------------------------------------------------------
------------------------------------------------------------
------------------------------------------------------------
------------------------------------------------------------
------------------------------------------------------------
------------------------------------------------------------
------------------------------------------------------------
------------------------------------------------------------
------------------------------------------------------------
-----------
>HM591530_O.formosanus_ROM30826
GCCTAGCCTTAACATAACAA-TTAAATAACTCATTGCCCGCCAAATAACTACGAGTTACA
ACTTAAAATCTAAAAGACTTGACGGTACCC-CACAACAACCTAGAGGAGCCTGTCTAATA
AATGATACTCCACGATTAACCCTACCCACCA--TAGCCATATTAT-AGTCTATATACCGC
CGTCGCCAGCCCACCTCCTGAGAGAATAAAAGTGAGCCAAACAGCTGT-ATCACTAACAC
GACAGGTCAAGGTGTAACTAATGGGTAGGAACAAGATGGGCTACATTTTCTA-CTCAGAA
CATACGAA--TTAAACTTTGAAAAAAC-AATTGAAGGCGG-ATTTAGCAGTATATTAAAG
ACAAAAACACTTAATTGAATCCAGTGCAATGGGGTGCGCACACACCGCCCGT------CA
TCCCTG--TATACA----------TAAAT-TTCA-CA---T-TTATAA-T-AACTT-C--
--ACACATAC-C--AA-CCAGGGCAAGTCGTAACATGGTAAGCGTACTGGAAAGTGCGCT
TAGAAACAAAAAGTAGCTTAC-AAAAAGCATTCGGCCTACAA-CCGAAAGACATT--ACA
-----TTAATCTTTTTGAGCCA--ACAA-T-AACGCACAACCATA-CACC-ATAGA-TTA
AACAAAACATTTGACTAACTTAGTAGATGAGATCGAACAGTAA-A-T-AC-AA-----CC
AGTACCGCAA-GGGAAATAAAT----AAGCAATGA----ACAGCAAAGATTAACCCTTGT
ACCTTTCGCATCATGGTCTAGCAAG-AAATCAAAGACAAGAAGAATCATAGCCTCCA-CC
CCGAAACCAGATGAGCT-AC-TTTCAAGCAGCCGAAATGAGCTCACCCTTCTCTGTGGCA
AAAGAGTGGGAAGACTTAAAAGTAGAAGTGAAACGCCTATCGAATCTGGAGATAGCTGGC
TACTCTAAAAAGAATATAAGTTCAACCACAGAACCAA-CAA-GAAC-TCAT--TCC--C-
CCCTGTGGAAAACTAATAGGGGTTCAGCCTTATTGAAACAGGATACAACCTGAATTTGAG
AGG-A---TAAACC-A--A--C-CCCAACCAGATAGCCTTAAATCAGCCACCTAACAAAA
TATCGTTAAAGAATTC--CTAAACC---AATACC-C-AATACCA--ATTCAAACTCCAAA
CCAACTAAAGGATGACCCATAACAATGGGTACTATTATGCTAGAACTAATAATAAGACAA
CCTCTCT-TCATGCACCTTTCCACTAAAA-CCGGACCAACCATTAGCCATTAACAGACCA
CAC-CAGGCATC-AACCAAACA-ATACACAACTT--AAAACCCACTGTTACCCCGACACA
GGCGCATTAAAAAGAAAGATTTACTATTATAAAAGGAACTCGGCAAAC-AAACATTCCAA
CTGTTTAACAAAAACATAACCTTTAGACTAA-CTAATATTAAAGGCAA------------
CGCCTGCCCAGTGAACA-------------TTAAACGGCCGCGGTACCCTAACCGTGCAA
AGGTAGCATAATCACTTGTCTACTAATTATAGACCTGTATGAAAGGCAAAATGAGAAT--
---CTAACTGTCTCTT-ATAATAAATCAATT-AAACTGATCTCCTAGTAA-AAAAGCTAG
AATTAAACCATAAGACCA-GAAGACCCTGTGAAGCTTTAACTAAACTATTAAACCCTATA
ATACCTACTTTCGGTTGGGGCGACCTTGG-AAATAAAAAGAACTTCCAATA--CATGACC
TA-CATCATACTA-----CA---CC-T----CAGGCCTACGAGCCAA-TTAACGACCCAG
CAAAGCTGATAATTGAACCAAGTTACTCCAGGGATAACAGCGCAATCCTCTTCAAGAGCC
CATATC-AAAAG-AGGGTTTACG-ACCTCGATGTTGGATCAGGACATCCTAATGGTGCAG
ACGCTATTAAGGGTTCGTTTGTTCAACGATCAA---------------------------
------------------------------------------------------------
------------------------------------------------------------
------------------------------------------------------------
------------------------------------------------------------
------------------------------------------------------------
------------------------------------------------------------
------------------------------------------------------------
------------------------------------------------------------
------------------------------------------------------------
------------------------------------------------------------
------------------------------------------------------------
------------------------------------------------------------
------------------------------------------------------------
------------------------------------------------------------
------------------------------------------------------------
------------------------------------------------------------
------------------------------------------------------------
------------------------------------------------------------
-----------
>HM591531_O.formosanus_ROM30939
GCCTAGCCTTAACATAACAA-TTAAATAACTCATTGCCCGCCAAATAACTACGAGTTACA
ACTTAAAATTCAAAAGACTTGACGGTACCC-CACAACAACCTAGAGGAGCCTGTCTAATA
AATGATACTCCACGATTAACTCTACCCACCA--TAGCCTAATT-A-AGTCTATATACCGC
CGTCGCCAGCTCACCTCCTGAGAGAATAAAAGTGAGCCAAACAGCTGT-ATCACTAACAC
GACAGGTCAAGGTGTAACTAATGGGTAGGAACAAGATGGGCTACATTTTCTA-CTCAGAA
CATACGAA--TTAAACTTTGAAAAAAC-AATTGAAGGCGG-ATTTAGCAGTATATTAAAG
ACAAAAACACTTAATTGAATCCAGTGCAATGGGGTGCGCACACACCGCCCGT------CA
-CCCTG--T-TAC-----------TAAAT-TCCA-CA---T-TTATAA-T-AACTT-C--
--ACATACAC-C--AA-CCAGGGCAAGTCGTAACATGGTAAGCGTACTGGAAAGTGCGCT
TAGAAACAAAAAGTAGCTTAC-AAAAAGCATTCGGCCTACAA-CCGAAAGACATT--AGA
-----TTAATCTTTTTGAGCCA--ACAA-C-AACGCACAACCATA-CACCAATAGA-TTA
AACAAAACATTTGACTAACTTAGTAGATGAGATCGAACAGTAA-A-T-AT-AA-----CC
AGTACCGCAA-GGGAAATAAAT----AAGCAATGA----ACAGCAAAGATTAACCCTTGT
ACCTTTCGCATCATGGTCTAGCAAG-AAATCAAAGACAAGAAGAATCATAGCCTCCA-CC
CCGAAACCAGATGAGCT-AC-TTTCAAGCAGCCGAAATGAGCTCACCCTTCTCTGTGGCA
AAAGAGTGGGAAGACTTAAAAGTAGAAGTGAAACGCCTATCGAATCTGGAGATAGCTGGC
TACCCTAAAAAGAATATAAGTTCAACCACAGAACCAA-CAA-GAAC-TCAT--TCC--C-
TCCTGTGGAAAACTAATAGGGGTTCAGCCCTATTGAAACAGGATACAACCTGAATTTGAG
AGG-A---TAAACC-A--A--C-CCCAACCAGTAGGCCTTAAG-CAGCCACCTAACAAAA
TATCGTTAAAGAATTC--CTAAACC--AAATACC-A-ATACCAA--TTTCAAACTCCAAA
CCAACTAAAGGTAGACCCATAACAATGGGTACTATTATGCTAGAACTAATAATAAGACAA
CCTCTCT-TCATGCACCTTTCCACTAAAA-CCGGACCAACCATTAGCCATTAACAGACCA
CAC-CAGGCATC-AACCAAACA-ATACACAACTT--AAAACCCACTGTTACCCCGACACA
GGCGCATTAAAAAGAAAGATTTACTATTATAAAAGGAACTCGGCAAAC-AAAGATTCCAA
CTGTTTAACAAAAACATAACCTTTAGACTAA-CTAATATTAAAGGCAA------------
CGCCTGCCCAGTGAACA-------------TTAAACGGCCGCGGTACCCTAACCGTGCAA
AGGTAGCATAATCACTTGTCTACTAATTATAGACCTGTATGAAAGGCAAAATGAGAAT--
---CTAACTGTCTCTT-ATAATAAATCAATT-AAACTGATCTCCTAGTAA-AAAAGCTAG
AATTAAACCATAAGACCA-GAAGACCCTGTGAAGCTTTAACTAAACTATTAAACCCCATA
ATACTTACTTTCGGTTGGGGCGACCTTGG-AAAAAAAAAGAACTTCCAATA--CATGACC
TA-CATCATACTA-----CA---CC-T----CAGGCCTACGAGCCAA-TTAACGACCCAG
CAAAGTCGATAATTGAACCAAGTTACTCCAGGGATAACAGCGCAATCCTCTTCAAGAG-C
CATATC-AAAAG-AGGGTTTACG-ACCTCGATGTTGGATCAGGACATCCTAATGGTGCAG
ACGCTATTAAGGGTTCGTTTGTTCAACGATCAA---------------------------
------------------------------------------------------------
------------------------------------------------------------
------------------------------------------------------------
------------------------------------------------------------
------------------------------------------------------------
------------------------------------------------------------
------------------------------------------------------------
------------------------------------------------------------
------------------------------------------------------------
------------------------------------------------------------
------------------------------------------------------------
------------------------------------------------------------
------------------------------------------------------------
------------------------------------------------------------
------------------------------------------------------------
------------------------------------------------------------
------------------------------------------------------------
------------------------------------------------------------
-----------
>HM591533_O.formosanus_ROM35629
GCCTAGCCTTAACATAACAA-TTAAATAACCCATTGCCCGCCAAATAACTACGAGTTACA
ACTTAAAATTTAAAAGACTTGACGGTACCC-CACAACAACCTAGAGGAGCCTGTCTAATA
AATGATACTCCACGATTAACCCTACCCACCA--TAGCCTAATTAT-AGTCTATATACCGC
CGTCGCCAGCCCACCTCCTGAGAGAATAAATGTGAGCCAAACAGCTGT-ATCACTAACAC
GACAGGTCAAGGTGTAACTAATGGGTGGGAACAAGATGGGCTACATTTTCTA-CTCAGAA
TATACGAA--TTAAACTTTGAAAAAAC-AACTGAAGGCGG-ATTTAGCAGTATATTAAAG
ACAAAAACACTTAATTGAATCCAACGCAATGGGGTGCGCACACACCGCCCGT------CA
TCCCTG--CATACA----------TAAAT-TTCA-CA---T-TTATAA-T-AACTT-C--
--ACATACAC-C--AG-CCAGGGCAAGTCGTAACATGGTAAGCGTACTGGAAAGTGCGCT
TAGAAACAAACAGTATCTTACAAAAAAGCATTCGGCCTACAA-CCGAAAGACATT--AGA
-----TTAATCTTTTTGAGCCA--ACAA-C-AACGCACAACCATA-CACCAATAGA-TTA
AACAAAACATTTGACTAACTTAGTAGATGAGATCGAACAGTAA-A-T-AT-AA-----CC
AGTACCGCAAGGGGAAATAAAT----AAGCAATGA----ACAGCAAAGATTAACCCTTGT
ACCTTTCGCATCATGGTCTAGCAAG-AAATCAAAGACAAGAAGAATCATAGCCTCCACCC
CCGAAACCAGATGAGCT-AC-TTTCAAGCAGCCAAAATGAGCTCACCCTTCTCTGTGGCA
AAAGAGTGGGAAGACTTAAAAGTAGAAGTGAAACGCCTATCGAATCTGGAGATAGCTGGC
TACCCTAAAAAGAATATAAGTTCAACCACAGAACCAA-CAA-GAAC-TCAT--TCC--C-
CCCTGTGGAAAATCAATAGGGGTTCAGCCCTATTGAAACAGGATACAACCTGAATTTGAG
AGG-A---TAAACC-A--A-CC-CCCAACCAGTAGACCTTAAAGCAGCCACCTAACAAAA
TATCGTTAAAGAATTC--CTAAACC---AATACC-A-ATACCAA--TTTCAAACTCCAAA
CCAACTAAAGGTAGACCCATAACAATGGGTACTATTATGCTAGAACTAATAATAAGACAA
CCTCTCT-TCATGCACCTTTCCACTAAAA-CCGGACCAACCATTAGCCATTAACAGACCA
CAC-CAGGCATC-AACCAAACA-ATACACAACTT-AAAAACCCACTGTTACCCCGACACA
GGCGCATTAAAAAGAAAGATTTACTATTATAAAAGGAACTCGGCAAAC-AAAGATTCCAA
CTGTTTAACAAAAACATAACCTTTAGACTAA-CTAATATTAAAGGCAA------------
CGCCTGCCCAGTGAACA-------------TTAAACGGCCGCGGTACCCTAACCGTGCAA
AGGTAGCATAATCACTTGTCTACTAATTATAGACCTGTATGAAAGGCAAAATGAGAAT--
---CTAACTGTCTCTT-ATAATAAATCAATT-AAACTGATCTCCTAGTAA-AAAAGCTAG
AATTAAACCATAAGACCA-GAAGACCCTGTGAAGCTTTAACTAAACTATTAAACCCCATA
ATACTTACTTTCGGTTGGGGCGACCTTGG-AAAAAAAAAGAACTTCCAATA--CATGACC
TA-CATCATACTA-----CA---CC-T----CAGGCCTACGAGCCAA-TTAACGACCCAG
CAAAGCTGATAATTGAACCAAGTTACTCCAGGGATAACAGCGCAATCCTCTTCAAGAGCC
CATATC-AAAAG-AGGGTTTACG-ACCTCGATGTTGGATCAGGACATCCTAATGGTGCAG
ACGCTATTAAGGGTTCGTTTGTTCAACGATCAA---------------------------
------------------------------------------------------------
------------------------------------------------------------
------------------------------------------------------------
------------------------------------------------------------
------------------------------------------------------------
------------------------------------------------------------
------------------------------------------------------------
------------------------------------------------------------
------------------------------------------------------------
------------------------------------------------------------
------------------------------------------------------------
------------------------------------------------------------
------------------------------------------------------------
------------------------------------------------------------
------------------------------------------------------------
------------------------------------------------------------
------------------------------------------------------------
------------------------------------------------------------
-----------
>HM591532_O.formosanus_ROM35806
GCCTAGCCTTAACATAACAA-TTAAATAACCCATTGCCCGCCAAATAACTACGAGTTACA
ACTTAAAATTTAAAAGACTTGACGGTACCC-CACAACAACCTAGAGGAGCCTGTCTAATA
AATGATACTCCACGATTAACCCTACCCACCA--TAGCCAATT--A-AGTCTATATACCGC
CGTCGCCAGCCCACCTCCTGAGAGAATAAAAGTGAGCCAAACAGCTGT-ATCACTAACAC
GACAGGTCAAGGTGTAACTAATGGGTAGGAACAAGATGGGCTACATTTTCTA-CTCAGAA
CATACGAA--TTAAACTTTGAAAAAAC-AATTGAAGGCGG-ATTTAGCAGTATATTAAAG
ACAAAAACACTTAATTGAATCCAGCGCAATGGGGTGCGCACACACCGCCCGT------CA
TCCCTG--CATACA----------TAAAT-TTCA-CA---T-TTATAA-T-AACTT-C--
--ACATACAC-C--AA-CCAGGGCAAGTCGTAACATGGTAAGCGTACTGGAAAGTGCGCT
TAGAAACAAAAAGTAGCTTACAAAAAAGCATTCGGCCTACAA-CCGAAAGACATT--AGA
-----TTAATCTTTTTGAGCCA--ACAA-C-AACGCACAACCATA-CACC-ATAGA-TTA
AACAAAACATTTGACATACTTAGTAGATGAGATCGAACAGTGA-A-T-AT-AAC----CC
AGTACCGCAAGGGGAAATAAAT----AAGCAATGA----ACAGCAAAGATTAACCCTTGT
ACCTTTCGCATCATGGTCTAGCAAG-AAATCAAAGACAAGAAGAATAATAGC-TTAA-CC
CCGAAACTAGATGAGCT-AC-TTTCAAGCAGCCGAAATGAGCTCATCCTTCTCTGTGGCA
AAAGAGTGGGAAGACTTAAAAGTAGAAGTGAAACGCCTATCGAATCTGGAGATAGCTGGC
TACCCTAAAAAGAATATAAGTTCAACCACAGAACCAA-CAA-GAAC-TCAT--TCC----
CCCTGTGGAAAACTAATAGGGGTACAGCCCTATTGAAACAGGATACAACCTGAATTTGAG
AGG-A---T-AACC-A--A--C-CCCAACCAGTAGGCCTTAAG-CAGCCACCTAACAAAA
TATCGTTAAAGAATTC--CTAAACC---AAATCC-A-ATACCAA--TTTCAAACTCCAAA
CCAACTAAAGGTAGACCCATAACAATGGGTACTATTATGCTAGAACTAATAATAAGACAA
CCTCTCT-TCATGCACCTTTCCACTAAAA-CCGGACCAACCATTAGCCATTAACAGACCA
CAC-CAGGCATC-AACCAAACA-ATACACAACTT--AAAACCCACTGTTACCCCGACACA
GGCGCATTAAAAAGAAAGATTTACTATTATAAAAGGAACTCGGCAAAC-AAAGATTCCAA
CTGTTTAACAAAAACATAACCTTTAGACTAA-CTAATATTAAAGGCAA------------
CGCCTGCCCAGTGAACA-------------TTAAACGGCCGCGGTACCCTAACCGTGCAA
AGGTAGCATAATCACTTGTCTACTAATTATAGACCTGTATGAAAGGCAAAATGAGAAT--
---CTAACTGTCTCTT-ATAATAAATCAATT-AAACTGATCTCCTAGTAA-AAAAGCTAG
AATTAAACCATAAGACCA-GAAGACCCTGTGAAGCTTTAACTAAACTATTAAACCCCATA
ATACTTACTTTCGGTTGGGGCGACCTTGG-AAAAAAAAAGAACTTCCAATA--CATGACC
TA-CATCATACTA-----CA---CC-T----CAGGCCTACGAGCCAA-TTAACGACCCAG
CAAAGCTGATAATTGAACCAAGTTACTCCAGGGATAACAGCGCAATCCTCTTCAAGAGCC
CATATC-AAAAG-AGGGTTTACG-ACCTCGATGTTGGATCAGGACATCCTAATGGTGCAG
ACGCTATTAAGGGTTCGTTTGTTCAACGATCAA---------------------------
------------------------------------------------------------
------------------------------------------------------------
------------------------------------------------------------
------------------------------------------------------------
------------------------------------------------------------
------------------------------------------------------------
------------------------------------------------------------
------------------------------------------------------------
------------------------------------------------------------
------------------------------------------------------------
------------------------------------------------------------
------------------------------------------------------------
------------------------------------------------------------
------------------------------------------------------------
------------------------------------------------------------
------------------------------------------------------------
------------------------------------------------------------
------------------------------------------------------------
-----------
>HM591525_O.chinensis_ROM30824
GCCTAGCCTTACCATAACAA-TTAAATAACCCATTGTTCGCCAAATAACTACGAGTTACA
ACTTAAAATTTAAAAGACTTGACGGTACCC-CACAACAACCTAGAGGAGCCTGTCTAATA
AACGATACCCCACGATTAACCCCACCTACCA--TAGCCATC---C-AGTCTATATACCGC
CGTCGCCAGCCCACCTCCTGAGAGAATAAAAGTGAGCCAAACAGCT-T-ATCACTAACAC
GACAGGTCAAGGTGTAACTAATGGGTAGGAACAAGATGGGCTACACTTTCTA-CTCAGAA
CATACGAA--TTAAACTTTGAAAAAAC-AATTGAAGGCGGAATTTAGCAGTATATTAAGA
ACAAAAACACTTAATTGAAACCAGTGCAATGGGGTGCGCACACACCGCCCGT------CA
TCCCTG--CATACA----------TAAAT-TTCA-CA---T-TTATAA-T-AACTA-C--
--ACACATAC-C--AA-CCAGGGCAAGTCGTAACATGGTAAGCGTACTGGAAAGTGCGCT
TAGAAACAAAAAGTAGCTTACAAAAAAGCATTCGACCTACAA-CCGAACGACATT--ACA
------TAATCTTTTTGAGCCA--ACAA-T-AATGCACAAATATA-CACCAATAA---TA
AACAAAACATTTGACCAACTAAGTAGATGAGATCGAACAGTAA-A-T-AC-AAC----CA
AGTACCGCAAGGGGAAATAAAT----AAGCAATAA----ACAGCAAAGATTAACCCTTGT
ACCTTTTGCATCATGGTCTAGCAAG-AAATAAAAGACAAGAAGAATCATAGCCTTTACCC
CCGAAACCAGATGAGCT-AC-TTTCAAGCAGCCTAAG-GGGCTCACCCTTCTCTGTGGCA
AAAGAGTGGGAAGACTTAAAAGTAGAAGTGAAACGCCTATCGAATCTGGAGATAGCTGGC
TAC-TAAAAAAGAATATAAGTTCAACCACAGAACCAA-TAA-GAGC-ACAT--TCT--T-
CCCTGTGGAAAATCAACAGGGGTCCAGCCCTTTTGAAACAGGATACAACCTGAATTTGAG
AGA-A---TAAACC-T--A-AC-CATGACCAGTAGGCCTTAAAGCAGCCACCTCATAAAA
TATCGTTAAAGAATTC--ATAAACT---AATCCC-A-ATACCAA--CCTCAAACTCCAAA
CCAACTAAAGGTAAACCCATAACAATGGGTACTATTATGCTAGAACTAATAATAAGACAA
CCTCTCT-TAATGCACCCTTCCACTAAAA-CCGGACCAACCATTAGTCATTAACAGACCA
CAT-TAGGAATC-AACCAAACA-ATTCACACCTT--AAACCACACTGTTACCCCAACACA
GGCGCATAAAAAAGAAAGATTAACTATTATAAAAGGAACTCGGCAAAC-AAAGATCCCAA
CTGTTTAACAAAAACATAACCTTTAGACCAA-CTAATATTAAAGGCAA------------
CGCCTGCCCAGTGAACA-------------TTAAACGGCCGCGGTAACCTAACCGTGCAA
AGGTAGCATAATCACTTGTCTACTAATTATAGACCTGTATGAAAGGCAAAATGAGAAT--
---CTAACTGTCTCTT-ATAATAAATCAATT-AAACTGATCTCCTAGTAA-AAAAGCTAG
AATTAAACCATAAGACCA-GAAGACCCTGTGAAGCTTTAACTAAACTATTAAACCCCATA
ATACTTACTTTCGGTTGGGGCGACCTTGG-AAAAAAAAAGAACTTCCAATA--CATGACC
TA-CACCATACTT-----CA---CC-T----CAGGCTTACAAGCCAA-TTAACGACCCAG
CAAAGCTGATAATTGAACCAAGTTACTCCAGGGATAACAGCGCAATCCTCTTCAAGAGCC
CATATC-AAAAG-AGGGTTTACG-ACCTCGATGTTGGATCAGGACATCCTAATGGTGCAG
ACGCTATTAAGGGTTCGTTTGTTCAACGATTAA---------------------------
------------------------------------------------------------
------------------------------------------------------------
------------------------------------------------------------
------------------------------------------------------------
------------------------------------------------------------
------------------------------------------------------------
------------------------------------------------------------
------------------------------------------------------------
------------------------------------------------------------
------------------------------------------------------------
------------------------------------------------------------
------------------------------------------------------------
------------------------------------------------------------
------------------------------------------------------------
------------------------------------------------------------
------------------------------------------------------------
------------------------------------------------------------
------------------------------------------------------------
-----------
>HM591534_O.ocellatus_ROM32261
GCCCAGCCTTAACATGACAA-TCAAACAACCCATTGTCCGCCAAATAACTACGAGTTACA
ACTTAAAATTTAAAAGACTTGACGGTACCC-CACAACAACCTAGAGGAGCCTGTCTAATA
AACGATACTCCACGATTAACCCAACCCACCA--TAGCCAAC---C-AGTCTATATACCGC
CGTCGCCAGCCCACCTCCTGAGAGAATAAAAGTGAGCCAAACAGTT-C-AACACTAACAC
GACAGGTCAAGGTGTAACTAATGGGTGGGAACAAGATGGGCTACATTTTCTA-TTCAGAA
CATACGAA--TTAAACTTTGAAAAAAC-AACTAAAGGCGGAATTTAGCAGTATATTAAGA
ACAAAAACACTTAATTGAAACCAGCGCAATGGGGTGCGCACACACCGCCCGT------CA
TCCCTG--CATACA----------TAAAT-TTCA-CA---T-TTATAA-T-AACTA-C--
--ACACATAC-C--AA-CCAGGGCAAGTCGTAACATGGTAAGCGTACTGGAAAGTGCGCT
TAGAAACAAAAAGTAGCTTACAAAAAAGCATTCGGCCTACAA-CCGAAAGACATT--AGA
-----TTAATCTTTTTGAGCCA--ACCA-C-CTAGAACATCCATG-CACCAATAGA-TTA
AACAGAACATTTGACTAACTTAGTAGATGAGATCGAACAGTAA-A-T-AT-AA-----CC
AGTACCGCAAGGGGAAATAAAT----AAGCAATGA----ACAGCAAAGATTAACCCTTGT
ACCTTTCGCATCATGGTCTAGCAAG-AAATCAAAGACAAGAAGAATCATAGCCTCCA-CC
CCGAAACCAGATGAGCT-AC-TTTCAAGCAGCCAAAA-GAGCTCACCCTTCTCTGTGGCA
AAAGAGTGGGAAGACTTAAAAGTAGAACTGAAACGCCTATCGAATCTGGAGATAGCTGGC
TACCCTAAAAAGAATATAAGTTCAACCACAGAACCAA-CAA-GAAC-TCAT--TCC--C-
CCCTGTGGAAAATCAATAGGGGTTCAGCCCTATTGAAACAGGATACAACCTGAATTTGAG
AGG-A---TAAACC-A--A-CC-CCCCACCAGTAGACCTTAAAGCAGCCACCTAACAAAA
TATCGTTAAAGAATTA--CTAAACC---AATACC-A-ATACCAA--TTTCAAACTCCAAA
CCAACTAAAGGTAGACCCATAACAATGGGTACTATTATGCTAGAACTAATAATAAGACAA
CCTCTCT-TCATGCACCTTTCCACTAAAA-CCGGACCAACCATTAGCCATTAACAGACCA
CAC-CAGGCATC-AACCAAACT-ATACACAACTT--AAAACCCACTGTTACCCCGACACA
GGCGCATTAAAAAGAAAGATCTACTATTATAAAAGGAACTCGGCAAAC-AAAGATTCCAA
CTGTTTAACAAAAACATAACCTTTAGACTAA-CTAATATTAAAGGCAA------------
CGCCTGCCCAGTGAACA-------------TTAAACGGCCGCGGTACCCTAACCGTGCAA
AGGTAGCATAATCACTTGTCTACTAATTATAGACCTGTATGAAAGGCAAAATGAGAAT--
---CTAACTGTCTCTT-ATAATAAATCAATT-AAACTGATCTCCTAGTAA-AAAAGCTAG
AATTAAACCATAAGACCA-GAAGACCCTGTGAAGCTTTAACTAAACTATTAAACCATATT
ATTCCTACTTTCGGTTGGGGCGACCTTGG-AAAAAAAAAGAACTTCCAATACATACGACC
TA-CATCATACTT-----CA--TAC-T----CAGGCCCACAAGCCAA-CTAATGACCCAG
TAAAGCTGATAATTGAACCAAGTTACTCCAGGGATAACAGCGCAATACTCTTCAAGAGCC
CATATCAAAAGA-GGGCTTTACG-ACCTCGATGTTGGATCAGGACATCCTAATGGTGCAG
ACGCTATTAAGGGTTCGTTTGTTCAACGATTAA---------------------------
------------------------------------------------------------
------------------------------------------------------------
------------------------------------------------------------
------------------------------------------------------------
------------------------------------------------------------
------------------------------------------------------------
------------------------------------------------------------
------------------------------------------------------------
------------------------------------------------------------
------------------------------------------------------------
------------------------------------------------------------
------------------------------------------------------------
------------------------------------------------------------
------------------------------------------------------------
------------------------------------------------------------
------------------------------------------------------------
------------------------------------------------------------
------------------------------------------------------------
-----------
>HM591521_O.taeniatus_ROM32260
GCCCAGCCTTAACATAACAA-TTAAATAACCCATTGTTCGCCAAATAACTACGAGTTACA
ACTTAAAATTTAAAAGACTTGACGGTACCC-CACAACAACCTAGAGGAGCCTGTCTAATA
AACGATACCCCACGATTAACCCAACCCACCA--TAGCCATC---C-AGTCTATATACCGC
CGTCGCCAGCCATCCTCCTGAGAGAACAAAAGTAAGCCAAACAGTT-T-ACCACTAACAC
GACAGGTCAAGGTGTAACTAATAGGTGGTGATAAGATGGGCTACATTATCTA-CCCAGAA
TATACGAA--TTAAACTTTGAAAAG-C-AACTGAAGGCGG-ATTTAGCAGTATCTTAAGG
AC-AAAACACTTAATTGAAACATTCGCAATGGGGTGCGCACACACCGCCCGT------CA
TCCCTG--TCAGC-----------------AACAGCA---T-ACATA--T-AGCTA-T--
--ACACACACAC--TA-CCAGGGCAAGTCGTAACATGGTAAGCGTACTGGAAAGTGCGCT
TAGAAACAAAAAGTAGCTTAC--AAAAGCATTTGGCCTACAA-CCAAAAGACATT--ATC
--AACGTAATCTTTTTGAGCCCATATAA-T-AACGCACAAACATACCACT-ATAGA-TAA
AACAAAGCATTTGACTAGCCTAGTAGATGAGATCGAACAGTAACA-T-AC-AA-----TT
AGTACCGCAAGGGTAAATAAAT----AAGCAATGA----ACAGCAAAGATTAACCCTTGT
ACCTTTCGCATCATGGTCTAGCAAG-AAATCAAAGACAAGAAGAATCATAGCCTCCA-CC
CCGAAACCAGATGAGCT-AC-TTTAAAGTAGCCCAAA-GAGCTCACCCTTCTCTGTGGCA
AAAGAGTGGGAAGACTTAAAAGTAGAAGTGAAACGCCTATCGAATCTGGAGATAGCTGGC
TACCCAAAAAAGAATATAAGTTCAACCACAGAACCAA-CAA-GAAT-CTAT--TCT--T-
CCCTGTGGAAAATCAATAGGGGTCCAGCTCTATTGAGACAGGATACAACCTGAATCTGAG
AGGAA---TAAACC-A--A-CC-TTAAACCAGTAGGCCTTAAAGCAGCCACCCAACAAAA
TATCGTTAAAGAATTC--CTAAACT---AATCCC-A-ACACCAA--TTTAAAACTCCAAA
CAAACTAAAGGTAGACCCATAACAATGGGTACTATTATGCTAGAACTAATAATAAGACAA
CCTCTCT-TAATGCACCTTTCCACTAAAA-CCGGACAAACCACTAGCCATTAACAGACCA
CAC-CAGGCATTAAACCAAACA-ATACACAACTTATAAACCACACTGTTACCCCGACACA
GGCGCATCAAAAAGAAAGACTTACTATTATAAAAGGAACTCGGCAAAC-AAAGATTCCAA
CTGTTTAACAAAAACATAACCTTTAGACTAA-CCAATATTAAAGGCAA------------
CGCCTGCCCAGTGAACA-------------TTAAACGGCCGCGGTACCCTAACCGTGCAA
AGGTAGCATAATCACTTGTCTACTAATTATAGACCTGCATGAAAGGCAAAATGAGAAT--
---CTAACTGTCTCTT-ATAATAAATCAATT-AAACTGATCTCCTAGTAA-AAAAGCTAG
AATTAAACCATAAGACCA-GAAGACCCTGTGAAGCTTTAACTAAACTATTAAACCCCATA
ATACCTACTTTCGGTTGGGGCGACCTTGG-AAAAAAAAAGAACTTCCAAAA-ACACGACC
TA-CATCGCACTT-----CA---CC-T----TAGGCCCACAAGCCAA-TTAATGACCCAG
CAAAGCTGATAATTGAACCAAGTTACTCCAGGGATATCAGCGCAATCCCCTTCACGAG-C
CATATCAAAA-G-AGGGTTTACG-ACCTCGATGTTGGATCAGGACATCCTAATGGTGCAG
ACGCTATTAAGGGTTCGTTTGTTCAACGATTAA---------------------------
------------------------------------------------------------
------------------------------------------------------------
------------------------------------------------------------
------------------------------------------------------------
------------------------------------------------------------
------------------------------------------------------------
------------------------------------------------------------
------------------------------------------------------------
------------------------------------------------------------
------------------------------------------------------------
------------------------------------------------------------
------------------------------------------------------------
------------------------------------------------------------
------------------------------------------------------------
------------------------------------------------------------
------------------------------------------------------------
------------------------------------------------------------
------------------------------------------------------------
-----------
>HM591522_O.taeniatus_ROM37091
GCCCAGCCTTAACATAACAA-TTAAATAACCCATTGTTCGCCAAATAACTACGAGTTACA
ACTTAAAATTTAAAAGACTTGACGGTACCC-CACAACAACCTAGAGGAGCCTGTCTAATA
AACGATACCCCACGATTAACCCAACCCACCA--TAGCCATC---C-AGTCTATATACCGC
CGTCGCCAGCCATCCTCCTGAGAGAACAAAAGTAAGCCAAACAGTT-TAACCACTAACAC
GACAGGTCAAGGTGTAACTAATAGGTGGTGATAAGATGGGCTACATTATCTA-CCCAGAA
TATACGAA--TTAAACTTTGAAAAGTC-AACTGAAGGCGG-ATTTAGCAGTATCTTAAGG
AC-AAAACACTTAATTGAAACATTCGCAATGGGGTGCGCACACACCGCCCGT------CA
TCCCTG--TCAGC------------------ACAGCA---T-ACATA--T-AGCTA-T--
--ACACACACAC--TA-CCAGGGCAAGTCGTAACATGGTAAGCGTACTGGAAAGTGCGCT
TAGAAACAAAAAGTAGCTTAC--AAAAGCATTTGGCTCACAA-CCAAAAGACATT--ATC
--AACGTAATCTTTTTGAGCCCATATAA-T-AACGCACAAACATACCACT-ATAGA-TAA
AACAAAACATTTGACTAGCTTAGTAGATGAGATCGAACAGTAACT-G-AC-AA-----TT
AGTACCGCAAGGGTAAATAAAT----AAGCAATGA----ACAGCAAAGATTAACCCTTGT
ACCTTTCGCATCATGGTCTAGCAAG-AAATCAAAGACAAGAAGAATCATAGCCTCCT-CC
CCGAAACCAGATGAGCT-AC-TTTAAAGTAGCCCAAA-GAGCTCACCCTTCTCTGTGGCA
AAAGAGTGGGAAGACTTAAAAGTAGAAGTGAAACGCCTATCGAATCTGGAGATAGCTGGC
TACCCAAAAAAGAATATAAGTTCAACCACAGAACCAA-CAA-GAAT-CTAT--TCT--T-
CCCTGTGGAAAATCAATAGGGGTCCAGCTCTATTGAGACAGGATACAACCTGAATCTGAG
AGGAA---TAAACC-A--A-CC-TTAAACCAGTAGGCCTTAAAGCAGCCACCCAACAAAA
TATCGTTAAAGAATTC--CTAAACT---AATCCC-A-ACACCAA--TTTAAAACTCCAAA
CAAACTAAAGGTAGACCCATAACAATGGGTACTATTATGCTAGAACTAATAATAAGACAA
CCTCTCT-TAATGCACCTTTCCACTAAAA-CCGGACAAACCACTAGCCATTAACAGACCA
CAC-CAGGCATTAAACCAAACA-ATACACAACTTATAAACCACACTGTTACCCTGACACA
GGCGCATCAAAAAGAAAGACTTACTATTATAAAAGGAACTCGGCAAAC-AAAGATTCCAA
CTGTTTAACAAAAACATAACCTTTAGACTAA-CCAATATTAAAGGCAA------------
CGCCTGCCCAGTGAACA-------------TTAAACGGCCGCGGTACCCTAACCGTGCAA
AGGTAGCATAATCACTTGTCTACTAATTATAGACCTGCATGAAAGGCAAAATGAGAAT--
---CTAACTGTCTCTT-ATAATAAATCAATT-AAACTGATCTCCTAGTAA-AAAAGCTAG
AATTAAACCATAAGACCA-GAAGACCCTGTGAAGCTTTAACTAAACTATTAAACCCCATA
ATACCTACTTTCGGTTGGGGCGACCTTGG-AAAAAAAAAGAACTTCCAAAA-ACACGACC
TA-CATCGCACTT-----CA---CC-T----TAGGCCCACAAGCCAA-TTAATGACCCAG
CAAAGCTGATAATTGAACCAAGTTACTCCAGGGATATCAGCGCATTCCCCTTCACGAG-C
CATATCAAAA-G-AGGGTTTACG-ACCTCGATGTTGGATCAGGACATCCTAATGGTGCAG
ACGCTATTAAGGGTTCGTTTGTTCAACGATTAA---------------------------
------------------------------------------------------------
------------------------------------------------------------
------------------------------------------------------------
------------------------------------------------------------
------------------------------------------------------------
------------------------------------------------------------
------------------------------------------------------------
------------------------------------------------------------
------------------------------------------------------------
------------------------------------------------------------
------------------------------------------------------------
------------------------------------------------------------
------------------------------------------------------------
------------------------------------------------------------
------------------------------------------------------------
------------------------------------------------------------
------------------------------------------------------------
------------------------------------------------------------
-----------
>HM591523_O.barroni_ROM32464
GCCTAGCCTTAACATAACAA-TTAAATAACCCATTGTTCGCCAAATAACTACGAGTTACA
ACTTAAAATTTAAAAGACTTGACGGTACCC-CACAACAACCTAGAGGAGCCTGTCTAATA
AACGATACCCCACGATTAACCCAACCCACCA--TAGCCA-T---C-AGTCTATATACCGC
CGTCGCCAGCCTACCTCCTGAGAGAACAAAAGTGAGCCAAACAGTT-C-ATCACTAACAC
GACAGGTCAAGGTGTAACTAATGGGTGGGAATAAGATGGGCTACATTTTCTA-CCCAGAA
TATACGAA--TTAAACTTTGAAAAAAC-AACTGAAGGCGG-ATTTAGCAGTATATTAAGG
ACAAAAACACTTAATTGAAACTTACGCAATGGGGTGCGCACACACCGCCCGT------CA
TCCCTG--CATCC------------AAAC-ACCA-CA---T-ATATAA-T-AGCTA-T--
--ACTCATAC-C--AA-CCAGGGCAAGTCGTAACATGGTAAGCGTACTGGAAAGTGCGCT
TAGAAACAAAAAGTAGCTTAC-AAAAAGCATTTGGCCTACAA-CCGAAAGACATT--ATC
---AACTAATCTTTTTGAGCCA--ATAA-T-AACGCACAAACATA-CACC-ATAGA-TAA
AACAAAACATTTGACTAACTCAGTAGATGAGACTGAACAGTAA-----AC-AA-----CC
AGTACCGCAAGGGGAAATAAAT----AAGCAATGA----ACAGCAAAGATTAACCCTTGT
ACCTTTCGCATCATGGTCTAGCAAG-AAATCAAAGACAAGAAGAATCATAGCCTCCA-CC
CCGAAACCAGATGAGCT-AC-TTTAAAGTAGCCCAAA-GAGCTCACCCTTCTCTGTGGCA
AAAGAGTGGGAAGACTTAAAAGTAGAAGTGAAACGCCTACCGAATCTGGAGATAGTCGGC
TACCCCAAAAAGAATATTAGTTC-ACCACAGAACCAA-CAA-GAAT--TAT--TCT----
TCCTGTGGAAAACTAATAGGGGTCCAGCCTTATTGAAACAGGATACAACCTGAATCTGAG
AGGAA---TAAACC-A--A-CC-TAAAACCAGTAGGCCTTAAAGCAGCCACCCAACAAAA
TATCGTTAAAGAATTC--CTAAACT---AATCCC-A-ACACCAA---TTAAAACTCCAAA
CAAACTAAAGGTAGACCCATAACAATGGGTACTATTATGCTAGAACTAATAATAAGACAA
CCTCTCT-TAATGCACCTTTCCACTAAAA-CCGGACAAACCACTAGCCATTAACAGACCA
CAC-CAGGCATT-AACCAAACA-ATACACAACTTATAAACCACACTGTTACCCCGACACA
GGCGCATCAAAAAGAAAGACTAACCATTATAAAAGGAACTCGGCAAAC-AAAGATTCCAA
CTGTTTAACAAAAACATAACCTTTAGACCAA-CTAATATTAAAGGCAA------------
CGCCTGCCCAGTGAACA-------------TTAAACGGCCGCGGTACCCTAACCGTGCAA
AGGTAGCATAATCACTTGTCTACTAATTATAGACCTGTATGAAAGGCAAAATGAGAAT--
---CTGACTGTCTCTT-ATAATAAATCAATT-AAACTGATCCTCTAGTTA-AAAAGCTAG
AATTAGCCCATAAGACCA-GAAGACCCTGTGAAGCTTTAACTAAACTATTAAACCCCATA
ATACCAACTTTCGGTTGGGGCGACCTTGG-AAAAAAAAAGAACGTCCAATA-ACACGACC
TA-CATCGCACTT-----CA--TCC-T----TAGGCCCACAAGCCAA-TTAATGACCCAG
CAAAGCTGATAATTGAACCAAGTTACTCCAGGGATAACAGCGCAATCCCCTTCACGAG-C
CATATCAAAA-G-AGGGTTTACG-ACCTCGATGTTGGATCAGGACATCCTAATGGTGCAG
ACGCTATTAAGGGTTCGTTTGTTCAACGATTAA---------------------------
------------------------------------------------------------
------------------------------------------------------------
------------------------------------------------------------
------------------------------------------------------------
------------------------------------------------------------
------------------------------------------------------------
------------------------------------------------------------
------------------------------------------------------------
------------------------------------------------------------
------------------------------------------------------------
------------------------------------------------------------
------------------------------------------------------------
------------------------------------------------------------
------------------------------------------------------------
------------------------------------------------------------
------------------------------------------------------------
------------------------------------------------------------
------------------------------------------------------------
-----------
>HM591520_O.taeniatus_USNM520625
GCCCAGCCTTAACACAACAA-TTAAATAACCCATTGTTCGCCAAATAACTACGAGTTACA
ACTTAAAATTTAAAAGACTTGACGGTACCC-CACAACAACCATGAGGAGCCTGTCTAATA
AACAGATCCCCACGATTAACCCAACCCACCA--TAGCCATC---C-AGTCTATATACCGC
CGTCGCCAGCCATCCTCCTGAGAGAACAAAAGTAAGCTAAACAGTT-T-ACCACTAACAC
GACAGGTCAAGGTGTAACTAATGGGTGGG-ATAAGATGGGCTACATTTTCCA-CTCAGAA
TATACGAA--TTAAACTTTGAAAAAAC-AACTGAAGGCGG-ATTTAGCAGTATATTAAGG
ACAAAAACACTTAATTGAAACCAACGCAATGGGGTGCGCACACACCGCCCGT------CA
TCCCTG--CAACC------------AAAC-ACCA--A---T-ATATAA-T-AGC-A-T--
--ACCTATCC-C--TA-CCAGGGCAAGTCGTAACATGGTAAGCGTACTGGAAAGTGCGCT
TAGAAACAAAAAGTAGCTTAC--AAAAGCATTTGGCCTACAA-CCAAAAGACATT--ATC
--AACGTAATCTTTTTGAGCCCA-ATAA-C-AACACACAAACATA-CACC-ATAGA--AA
AACAAAACATTTGACTAACTCAGTAGATGAGACTGAACAGTAA-A-T--C-AA-----CC
AGTACCGCAAGGGGAAACAAAT----AAGCAACGA----ACAGCAAAGATTAACCCTTGT
ACCTTTCGCATCATGGTCTAGCAAG-AAACCAAAGACAAGAAGAATCAC-GCCTCCA-TC
CCGAAACCAGATGAGCT-AC-TTTAAAGTAGCCAAAA-GAGCTCACCCCTCTCTGTAGCA
AAAGAGTGGGAAGACTTAAAAGTAGAGGTGAAACGCCTACCGAATCTGGAGATAGTCGGC
TACCCCAAAAAGAATATTAGTTC-ACCACAGAA--AA-CAACAGAT-ATAT--TCT----
TCCTGTGGAGAACTAATAGGGGTACAGCCCTATTGAAACAGGATACAACCTGAATTTGAG
AGG-A---TA-ACC-A--A-CCATTAAACCAGTAGGCCTTAAAGCATCCACCCAACAAAA
TATCGTTAAAGAATTC--ATAAACT---AATCCC-A-ACACCAA--TTTAAAACTCCAAA
CAAACTAAAGGTAGACCCATAACAATGGTACCTATTATGCTAGAACTAATAATAAGACAA
CCTCTCT-TCATGCACCTTTCCACTAAAA--CGGACCAACCACTAGCCATTAACAGACCA
CAC-CAGGCATT-AACCAAACA-ATACACAACTTATAAACCACACTGTTACCCCGACACA
GGCGCATCAAAAAGAAAGACTTACTATTATAAAAGGAACTCGGCAAAC-AAAGATTCCAA
CTGTTTAACAAAAACATAACCTTTAGACTAA-CCAATATTAAAGGCAA------------
CGCCTGCCCAGTGAACA-------------TTAAACGGCCGCGGTACCCTAACCGTGCAA
AGGTAGCATAATCACTTGTCTACTAATTATAGACCTGCATGAAAGGCAAAATGAGAAT--
---CTAACTGTCTCTT-ATAATAAATCAATT-AAACTGATCTCCTAGTAA-AAAAGCTAG
AATTAAACCATAAGACCA-GAAGACCCTGTGAAGCTTTAACTAAACTATTAAACCCCATA
ATACCTACTTTCGGTTGGGGCGACCTTGG-AAAAAAAAAGAACTTCCAAAA-ACACGACC
TA-CATCGCACTT-----CA---CC-T----TAGGCCCACAAGCCAA-TTAATGACCCAG
CAAAGCTGATAATTGAACCAAGTTACTCCAGGGATATCAGCGCATTCCCCTTCACGAG-C
CATATCAAAA-G-AGGGTTTACG-ACCTCGATGTTGGATCAGGACATCCTAATGGTGCAG
ACGCTATTAAGGGTTCGTTTGTTCAACGATTAA---------------------------
------------------------------------------------------------
------------------------------------------------------------
------------------------------------------------------------
------------------------------------------------------------
------------------------------------------------------------
------------------------------------------------------------
------------------------------------------------------------
------------------------------------------------------------
------------------------------------------------------------
------------------------------------------------------------
------------------------------------------------------------
------------------------------------------------------------
------------------------------------------------------------
------------------------------------------------------------
------------------------------------------------------------
------------------------------------------------------------
------------------------------------------------------------
------------------------------------------------------------
-----------
>HM591535_O.cyclurus_CAS204963
GCCCAGCCTTAACACAACAA-TTAAACAACCCATTGTCCGCCAAATAACTACGAGTAACA
ACTTAAAATTTAAAAGACTTGACGGTACCC-CACAACAACCTAGAGGAGCCTGTCTAATA
AACGATACTCCACGATTAACCCAACCCACCA--TAGCCAAC---CAAGTCTATATACCGC
CGTCGCCAGCCCACCTCCTGAGAGAATAAAAGTGAGCCAAACAGTT-T-ATCACTAACAC
GACAGGTCAAGGTGTAACTAATGGGTGGGAACAAGATGGGCTACATTTTCTA-CTCAGAA
CATACGAA---TTAACTTTGAAAAAAC-AATTGAAGGCGGAATTTAGCAGTATATTAAGA
ACAAAAACACTTAATTGAAACCAGCGCAATGGGGTGCGCACACACCGCCCGT------CA
TCCCTG--CATCC------------AAAT-TTCA-CA---T-TTATAA-T-AACTA-C--
--ACACATAC-T-AAA-CCAGGGCAAGTCGTAACATGGTAAGCGTACTGGAAAGTGCGCT
TAGAAACAAAAAGTAGCTTACAAAAAAGCATTCGGCCTACAA-CCGAAAGACATT--AGA
-----TTAATCTTTTTGAGCCA--ACAAAT-AACGCACAAACATG-AACA-CCAAATGTA
AACAAAACATTTGACTAACTTAGTAGATGAGATCGAACAGTAA-A-T-AC-AAA----CC
AGTACCGCAAGGGGAAATAAAT----AAGCAACGA----ACAGCAAAGATTAACCCTTGT
ACCTTTCGCATCATGGTCTAGCAAG-AAACTAAAGACAAGAAGAATCACAGCCTTCA-TC
CCGAAACCAGATGAGCTGAC-TTTAAAGTAGCCTAAT-GAGCTCACCCTTCTCTGTAGCA
AAAGAGTGGGAAGACTTAAAAGTAGAGGTGAAACGCCTATCGAATCTGGAGATAGCTGGC
TACCCCAAAAAGAATATAAGTTCAACCACAGAACCAA-CAA-GAA---TAT--TC---T-
CCCTGTGGAAAATCAATAGGGGTACAGCCCTATTGAAACAGGATACAACCTGAATTTGAG
AGG-AATGTAATTC-A--A-CCTAC---CCAGTAGGCCTTAAAGCAGCCACCCAACAAAA
CATCGTTAAAGAATT---ACATCTT---AATCCC-C-ATACTAAC-TTAAAAACTCCAAA
TCAACTAAGGGTAGATCCATATCAATGGGTACTATCATGCTAGAACTAATAATAAGACAA
CCTCTCT-TCATGCACCTTTCCACTAAAA-TCGGACCAACCACTAGCCATTAACAGACCA
-AC-CAGGCATT-AACTAAACC-CTCTACAACTT--AAAACAAACTGTTACCCCGACACA
GGCGCATCAAAAAGAAAGTCTAACTATTATAAAAGGAACTCGGCAAAC-AAAGCATCCAA
CTGTTTAACAAAAACTTAACCTTTAGACTAACCTAATATTAAAGGCAA------------
CGCCTGCCCAGTGAACA-------------TTAAACGGCCGCGGTATCCTAACCGTGCAA
AGGTAGCATAATCACTTGTCTACTAATTATAGACCTGTATGAAAGGCAAAATGAGAGT--
---CCAACTGTCTCTT-ATAAT-AATCAATT-AAACTGATCTCCTAGTAA-AAAAGCTAG
AATTTAACCATAAGACCA-GAAGACCCTGTGAAGCTTTAACTAAAATATTAAACCACATT
ATTACTACTTTCGGTTGGGGCGACCCTGG-AAAAAAAAACAACTTCCAAAACATACGACC
TA-CATCGCACTT-----CA---CC-T----TAGGCCCACAAGCCAA-TTAATGACCCAG
CAAAGCTGATAATTGAACCAAGTTACTCCAGGGATAAAAGCGCAATACCCTTCAAGAGCC
CATATCAAAAGG-GGGCTTTACG-ACCTCGATGTTGGATCAGGACATCCTAATGGTGCAG
ACGCTATTAAGGGTTCGTTTGTTCAACGATTAA---------------------------
------------------------------------------------------------
------------------------------------------------------------
------------------------------------------------------------
------------------------------------------------------------
------------------------------------------------------------
------------------------------------------------------------
------------------------------------------------------------
------------------------------------------------------------
------------------------------------------------------------
------------------------------------------------------------
------------------------------------------------------------
------------------------------------------------------------
------------------------------------------------------------
------------------------------------------------------------
------------------------------------------------------------
------------------------------------------------------------
------------------------------------------------------------
------------------------------------------------------------
-----------
>HM591536_O.cyclurus_CAS215636
GCCCAGCCTTAACACAACAA-TTAAACAACCCATTGTCCGCCAAATAACTACGAGTAACA
ACTTAAAATTTAAAAGACTTGACGGTACCC-CACAACAACCTAGAGGAGCCTGTCTAATA
AACGATACTCCACGATTAACCCAACCCACCA--TAGCCAAC---C-AGTCTATATACCGC
CGTCGCCAGCCCACCTCCTGAGAGAATAAAAGTGAGCCAAACAGTT-T-ATCACTAACAC
GACAGGTCAAGGTGTAACTAATGGGTGGGAACAAGATGGGCTACATTTTCTA-CTCAGAA
CATACGAA---TTATCTTTGAAAAAAC-AATTGAAGGCGGAATTTAGCAGTATATTAAGA
ACAAAAACACTTAATTGAAACCAGCGCAATGGGGTGCGCACACACCGCCCGT------CA
TCCCTG--CATCCA----------TAAAT-TTCA-CA---T-TTATAA-T-AACTA-C--
--ACACATAC-TAAAA-CCAGGGCAAGTCGTAACATGGTAAGCGTACTGGAAAGTGCGCT
TAGAAACAAAAAGTAGCTTACAGAAAAGCATTCGGCCTACAA-CCGAAAGACATT--AGA
-----TTAATCTTTTTGAGCCA--ACAACT-AACACACAACCATG-CTCC-ATAAACGTA
AACAAAACATTTGACTAACTTAGTAGATGAGATCGAACAGTAA-A-T-AC-AA-----CC
AGTACCGCAAGGGGAAATAAAT----AAGCAACGA----ACAGCAAAGATTAACCCTTGT
ACCTTTCGCATCATGGTCTAGCAAG-AAACCAAAGACAAGAAGAATCATAGCCTTCA-TC
CCGAAACCAGATGAGCT-AC-TTTAAAGTAGCCAAAA-GAGCTCACCCTTCTCTGTAGCA
AAAGAGTGGGAAGACTTAAAAGTAGAGGTGAAACGCCTATCGAATCTGGAGATAGCTGGC
TACCCAAAAAAGAATATAAGTTCAACCACAGAACCAA-CAA-GAA---CAT--TCT--T-
CCCTGTGGAGAATCAATAGGGGAACAGCCCTATTGAAACAGGATACAACCTGAATTTGAG
AGG-A---TAGACC-A--ACCC-TTATACCAGTAGGCCTTAAAGCAGCCACCCGGCAAAA
TATCGTTAAAGAATTC--ATAAACT---AATCCC-CTACACCAGA-TTTTAAACTCCAAA
TAAACTAGAGGTAGACCCATAACAATGGATCCTATTATGCTAGAACTAATAATAAGACAA
CCTCTCT-TCATGCACCTTTCCACTAAAA-ACGGACCAACCACTAGCCATTAACAGACCA
CAC-CAGGCATT-AACTAAACC-CTCTACAACTT--AAAACAAACTGTTACCCCGACACA
GGCGCATCAAAAAGAAAGACCTACTATTATAAAAGGAACTCGGCAAAC-AAAGATTCCAA
CTGTTTAACAAAAACTTAACCTTTAGACTAA-CCAATATTAAAGGCAA------------
CGCCTGCCCAGTGAACA-------------TTAAACGGCCGCGGTACCCTAACCGTGCAA
AGGTAGCATAATCACTTGTCTACTAATTATAGACCTGCATGAAAGGCAAAATGAGAGT--
---CTAACTGTCTCTT-ATAATAAATCAATT-AAACTGATCTCCTAGTAA-AAAAGCTAG
AATTAAACCATAAGACCA-GAAGACCCTGTGAAGCTTTAACTAAACTATTAAACCCAATA
ATACCTACTTTCGGTTGGGGCGACCTTGG-AAAAAAGAAGAACTTCCAAAACATACGACC
TA-CATCGCACTT-----CA---CC-T----TAGGCCCACAAGCCAA-TTAATGACCCAG
CAAAGCTGATAATTGAACCAAGTTACTCCAGGGATAAAAGCGCAATACCCTTCAAGAGCC
CATATCAAAAGG-GGGCTTTACG-ACCTCGATGTTGGATCAGGACATCCTAATGGTGCAG
ACGCTATTAAGGGTTCGTTTGTTCAACGATTAA---------------------------
------------------------------------------------------------
------------------------------------------------------------
------------------------------------------------------------
------------------------------------------------------------
------------------------------------------------------------
------------------------------------------------------------
------------------------------------------------------------
------------------------------------------------------------
------------------------------------------------------------
------------------------------------------------------------
------------------------------------------------------------
------------------------------------------------------------
------------------------------------------------------------
------------------------------------------------------------
------------------------------------------------------------
------------------------------------------------------------
------------------------------------------------------------
------------------------------------------------------------
-----------
>HM591506_O.cinereus_CAS213379
GCCCAGCCTTAACACAACAA-TAAAATTACCAATTGTCCGCCAAATAACTACGAGTAATA
ACTTAAAACTTAAAAGACTTGACGGTACCC-CACAACAACCTAGAGGAGCCTGTCTAATA
AATGATACTCCACAATTAACCCTACCCACCA--TAGCCATAGC-C-AGTCTATATACCGC
CGACGCCAGCCCACCTCATGAGAGAACAAAAGTGAGCCAAATAGCTCC-T-CACTAATAC
GACAGGTCAAGGTGTAACTAATGAGTGGGACCAAGATGGGCTACATTTTCTT-AACAGAA
CATACGAA--TTCAACTTTGAAAAAAG-AACTGAAGGCGG-ATTTAGCAGTATATTAAGA
ACAAAAATACTTAATTGAAACCAACGCAATGGGGTGCGCACACACCGCCCGT------CA
TCCCTG--CAACC--------------AAAAAT-CTA---T-TCATAA-T-AACA--T--
--ATTAACAT---AAA-CCAGGGCAAGTCGTAACATGGTAAGTGTACTGGAAAGTGCACT
TAGAAACAAAAAGTAGCTTACAAAAAAGCATTCGACCTACAA-TCGAACGACATT--ATA
-----CTAATCTTTTTGAGCTAAAAT---T-AACATACAAATATA-CATA-AT-AA-AAA
AACAAAACATTTGACCAACTTAGTAGATGAGATCGAACAGTAA-A-T-AC-AC-----CC
AGTACCGCAAGGGGAAATAATT----AAGCAATAA----AAAGCAAAGATTAACCCTTGT
ACCTTTCGCATCACGGTCTAGCAAG-AAATTAAAGACAAGAAGAATCAAAGTCTACA-CC
CCGAAACCAGATGAGCT-AC-TTTCAAGCAGCCTAAT-GGGCGAACCCTTCTCTGTGGCA
AAAGAGTGGGAAGACTTAAAAGTAGAAGTGAAACGCCTATCGAATCTGGAGATAGCTGGC
TACCCCAAAAAGAATATAAGTTCAACCACAGA-CTAA-AA--GAAT-AA-T--TCT--C-
CACTGTGG-AAACTAATAGGGGTACAGCTCTATTGAAACAGGATACAACCTGAATTTGAG
AGG------AATGTTA--ATAC-CAA-CCCAGTAGGCCTTAAAGCAGCCACCCAACAAAA
CATCGTTAAAGAATTA--AACACCT--TAAACCC-C-ACACTAA--TCAAAAACTCCAAA
TCAACTAAGGGTAAATCCATTGTAATGGATATTATCATGCTAGAACTAATAATAAGACAA
CCTCTCT-TTATGCACCTTTCCACTAAAA-TCGGACCAACCACTAGCCATTAACAGACCA
TAA-AAGGCAT-TAATTAAACT-CTACACAACTT--AAAACAAACTGTTACTCCAACACA
GGCGCATTAAAAAGAAAGATAAACCATTATAAAAGGAACTCGGCAAAC-AAAGACTCCAA
CTGTTTAACAAAAACATAACCTTTAGATTAAACCAATATTAAAGGCAA------------
CGCCTGCCCAGTGAACA-------------TTAAACGGCCGCGGTATCCTAACCGTGCAA
AGGTAGCATAATCATTTGTCTACTAATTATAGACCTGTATGAAAGGCAAAATGAGAGT--
---CTAACTGTCTCTT-ATAATAAATCAATT-AAACTGATCTCCTAGTAA-AAAAGCTAG
AATTTAACCATAAGACCA-GAAGACCCTGTGAAGCTTAAACTAAAATATTAAACCACATA
ATAAATACTTTCGGTTGGGGCGACCTTGG-AAAAAAACATAACTTCCAATA-ATACGACC
TC-CCTCGTACCA-----CT-ATAC------TAGGCTCACAAG-CAA-CTAATGACCCAG
CAAAGCTGA-AATCGAACCAAGTTACTCCAGGGATAACAGCGCA-TCCTCTTCAAGAGC-
CATATCAAAAAG-AGGGTTTACG-A-CTCGATGTTGGATCAGGACATCCTAATGGTGCAG
ACGCTATTAAGGGTTCGTTTGTTCAACGATTAA---------------------------
------------------------------------------------------------
------------------------------------------------------------
------------------------------------------------------------
------------------------------------------------------------
------------------------------------------------------------
------------------------------------------------------------
------------------------------------------------------------
------------------------------------------------------------
------------------------------------------------------------
------------------------------------------------------------
------------------------------------------------------------
------------------------------------------------------------
------------------------------------------------------------
------------------------------------------------------------
------------------------------------------------------------
------------------------------------------------------------
------------------------------------------------------------
------------------------------------------------------------
-----------
>HM591507_O.cinereus_CAS205028
GCCCAGCCTTAACACAACAA-TAAAATTACCAATTGTCCGCCAAATAACTACGAGTAATA
ACTTAAAACTTAAAAGACTTGACGGTACCC-CACAACAACCTAGAGGAGCCTGTCTAATA
AATGATACTCCACAATTAACCCTACCCACCA--TAGCCATAGC-C-AGTCTATATACCGC
CGACGCCAGCCCACCTCATGAGAGAACAAAAGTGAGCCAAATAGCTCC-T-CACTAATAC
GACAGGTCAAGGTGTAACTAATGAGTGGGACCAAGATGGGCTACATTTTCTT-AACAGAA
CATACGAA--TTCAACTTTGAAAAAAG-AACTGAAGGCGG-ATTTAGCAGTATATTAAGA
ACAAAAATACTTAATTGAAACCAACGCAATGGGGTGCGCACACACCGCCCGT------CA
TCCCTG--CAACC--------------AAAAAT-CTA---T-TCATAA-T-AACA--T--
--ATTAACAT---AAA-CCAGGGCAAGTCGTAACATGGTAAGTGTACTGGAAAGTGCACT
TAGAAACAAAAAGTAGCTTACAAAAAAGCATTCGACCTACAA-TCGAACGACATT--ATA
-----CTAATCTTTTTGAGCTAAAAT---T-AACATACAAATATA-CATA-AT-AA-AAA
AACAAAACATTTGACCAACTTAGTAGATGAGATCGAACAGTAA-A-T-AC-AC-----CC
AGTACCGCAAGGGGAAATAATT----AAGCAATAA----AAAGCAAAGATTAACCCTTGT
ACCTTTCGCATCACGGTCTAGCAAG-AAATTAAAGACAAGAAGAATCAAAGTCTACA-CC
CCGAAACCAGATGAGCT-AC-TTTCAAGCAGCCTAAT-GGGCGAACCCTTCTCTGTGGCA
AAAGAGTGGGAAGACTTAAAAGTAGAAGTGAAACGCCTATCGAATCTGGAGATAGCTGGC
TACCCCAAAAAGAATATAAGTTCAACCACAGA-CTAA-AA--GAAT-AA-T--TCT--C-
CACTGTGG-AAACTAATAGGGGTACAGCTCTATTGAAACAGGATACAACCTGAATTTGAG
AGG------AATGTTA--ATAC-CAA-CCCAGTAGGCCTTAAAGCAGCCACCCAACAAAA
CATCGTTAAAGAATTA--AACACCT--TAAACCC-C-ACACTAA--TCAAAAACTCCAAA
TCAACTAAGGGTAAATCCATTGTAATGGATATTATCATGCTAGAACTAATAATAAGACAA
CCTCTCT-TTATGCACCTTTCCACTAAAA-TCGGACCAACCACTAGCCATTAACAGACCA
TAA-AAGGCAT-TAATTAAACT-CTACACAACTT--AAAACAAACTGTTACTCCAACACA
GGCGCATTAAAAAGAAAGATAAACCATTATAAAAGGAACTCGGCAAAC-AAAGACTCCAA
CTGTTTAACAAAAACATAACCTTTAGATTAAACCAATATTAAAGGCAA------------
CGCCTGCCCAGTGAACA-------------TTAAACGGCCGCGGTATCCTAACCGTGCAA
AGGTAGCATAATCATTTGTCTACTAATTATAGACCTGTATGAAAGGCAAAATGAGAGT--
---CTAACTGTCTCTT-ATAATAAATCAATT-AAACTGATCTCCTAGTAA-AAAAGCTAG
AATTTAACCATAAGACCA-GAAGACCCTGTGAAGCTTAAACTAAAATATTAAACCACATA
ATAAATACTTTCGGTTGGGGCGACCTTGG-AAAAAAACATAACTTCCAATA-ATACGACC
TC-CCTCGTACCA-----CT-ATAC------TAGGCTCACAAG-CAA-CTAATGACCCAG
CAAAGCTGA-AATCGAACCAAGTTACTCCAGGGATAACAGCGCA-TCCTCTTCAAGAGC-
CATATCAAAAAG-AGGGTTTACG-A-CTCGATGTTGGATCAGGACATCCTAATGGTGCAG
ACGCTATTAAGGGTTCGTTTGTTCAACGATTAA---------------------------
------------------------------------------------------------
------------------------------------------------------------
------------------------------------------------------------
------------------------------------------------------------
------------------------------------------------------------
------------------------------------------------------------
------------------------------------------------------------
------------------------------------------------------------
------------------------------------------------------------
------------------------------------------------------------
------------------------------------------------------------
------------------------------------------------------------
------------------------------------------------------------
------------------------------------------------------------
------------------------------------------------------------
------------------------------------------------------------
------------------------------------------------------------
------------------------------------------------------------
-----------
>HM591501_O.cinereus_ROM32462
GCCTAGCCTTAACATAACAA-TAAAACTACCAATTGTCCGCCAAATAACGACGAGTAATA
ACTTAAAATTTAAAAGACTTGACGGTACCC-CACAACAACCTAGAGGAGCCTGTCTAATA
AATGATACTCCACAATTAACCCTACCTACCA--TAGCCAAA---C-AGTCTATATACCGC
CGTCGCCAGCCCACCTCATGAGAGAATAAAAGTGAGCCAAACAGCTCC-C-CACTAATAC
GACAGGTCAAGGTGTAACTAATGGGTGGGACCAAGATGGGCTACATTTTCTT-ACCAGAA
CATACGAA---TCAACTATGAAAAAAG-AACTGAAGGCGG-ATTTAGCAGTATATTAAGA
ACAAAAATACTTAATTGAAACCAATGCAATGGGGTGCGCACACACCGCCCGT------CA
TCCCTG--CATCC---------------AAAAT-CTA---T-TCATAA-T-AACA--T--
--ATTAAAAT---AAA-CCAGGGCAAGTCGTAACATGGTAAGTGTACTGGAAAGTGCACT
TAGAAACAAAAAGTAGCTTACAAAAAAGCATTCGACCTACAA-CCGAACGACATT--ATA
-----CTAATCTTTTTGAGCCAAAAC-AAT-AACATACAAATATA-CACA-AT-AA-AAA
AACAAAACATTTGACCAACCCAGTAGATGAGATCGAACAGTAA-A-T-AC-AC-----CC
AGTACCGCAAGGGGAAATAATT----AAGCAATAA----AAAGCAAAGATTAACCCTTGT
ACCTTTCGCATCATGGTCTAGCAAG-AAATT-AAGACAAGAAGAATCAAAGCCTACA-CC
CCGAAACCAGATGAGCT-AC-TTTAGAGCAGCTTAAT-GAGCAAACCTTTCTCTGTGGCA
AAAGAGTGGGAAGACTTAAAAGTAGAAGTGAAACGCCTACCGAATCTGGAGATAGTCGGC
TACCCCAAAAAGAATATAAGTTC-ACCACAGA-CTAA-AA--GAAT-AGAT--TCT--A-
TACTGTGGAAAACTAATAGGGGTACAGCTCTATTGAAACAGGATACAACCTGAATTTGAG
AGG------AATATTA--ACAC-CAACCCCAGTAGGCCTTAAAGCAGCCACCTAACAAAA
CATCGTTAAAGAATTATCTACATCT--TAAACCC-C-ATACCAA--CCAAAAACTCCAAA
TTAACTAA-GGTAAATCCATTATAATGGATACTATCATGCTAGAACTAATAATAAGACAA
CCTCTCT-CCATGCACCTTTCCACTAAAA-TCGGACCAACCACTAGCCATTAACAGACCA
GAC-AAGGCAT-TAACTAAACC-CTATACAACTT--AAAACAAACTGTTACCCCAACACA
GGCGCATTAAAAAGAAAGATCAACTATTATAAAAGGAACTCGGCAAAC-AAAGACTCCAA
CTGTTTAACAAAAACATAACCTTTAGATCAAACCAATATTAAAGGCAA------------
CGCCTGCCCAGTGAACA-------------TTAAACGGCCGCGGTATCCTAACCGTGCAA
AGGTAGCATAATCATTTGTCTACTAATTATAGACCTGTATGAAAGGCAAAATGAGAGT--
---CTAACTGTCTCTT-ATAACAAATCAATT-AAACTGATCTCCTAGTAA-AAAAGCTAG
AATTTAACCATAAGACCA-GAAGACCCTGTGAAGCTTAAACTAAAATATTAAACCACATA
ATAAATACTTTCGGTTGGGGCGACCTTGG-AAAAAAACACAACTTCCAATA-ATACGACC
TT-CCTCGTACCA-----CA-CTAC------CAGGCTCACAAGCCAA--CAATGACCCAG
CAAAGCGAATTCGAATTCCAAGTTACACCAGGGATAACAGCGCAATCCACTTCACGAGCC
CATATGAAAAAG-AG-GTTTACG-ACCACGA-GTTGGATCAGGACATCCTAATGGTGCAG
ACGCTATTAAGGGTTCGTTTGTTCAACGATTAA---------------------------
------------------------------------------------------------
------------------------------------------------------------
------------------------------------------------------------
------------------------------------------------------------
------------------------------------------------------------
------------------------------------------------------------
------------------------------------------------------------
------------------------------------------------------------
------------------------------------------------------------
------------------------------------------------------------
------------------------------------------------------------
------------------------------------------------------------
------------------------------------------------------------
------------------------------------------------------------
------------------------------------------------------------
------------------------------------------------------------
------------------------------------------------------------
------------------------------------------------------------
-----------
>HM591502_O.cinereus_ROM29552
GCCTAGCCTTAACACAACAA-TTAAACTACCAATTGTCCGCCAAATAACTACGAGTAATA
ACTTAAAATTTAAAAGACTTGACGGTACCC-CACAACAACCTAGAGGAGCCTGTCTAATA
AATGATACTCCACAATTAACCCTACCTACCA--TAGCCAAA---C-AGTCTATATACCGC
CGTCGCCAGCCCACCTCATGAGAGAATAAAAGTGAGCCAAACAGCTCC-C-CACTAATAC
GACAGGTCAAGGTGTAACTAATGGGTGGGACCAAGATGGGCTACATTTTCTT-ACCAGAA
CATACGAA---TCAACTATGAAAAAAGAAACTGAAGGCGG-ATTTAGCAGTATATTAAGA
ACAAAAATACTTAATTGAAACCAATGCAATGGGGTGCGCACACACCGCCCGT------CA
TCCCTG--CATCC---------------AAAAT-CTA---T-TCATAA-T-AACA--T--
--ATTAAAAT---AAA-CCAGGGCAAGTCGTAACATGGTAAGTGTACTGGAAAGTGCACT
TAGAAACAAAAAGTAGCTTACAAAAAAGCATTCGACCTACAA-CCGAACGACATT--ACA
-----TTAATCTTTTTGAGCCAAAACTAAT-AACATACAAATATA-CACA-AT-AA-AAA
AACAAAACATTTGACCAACCCAGTAGATGAGATCGAACAGTAA-A-T-AC-AC-----CC
AGTACCGCAAGGGGAAATAATT----AAGCAATAA----AAAGCAAAGATTAACCCTTGT
ACCTTTCGCATCATGGTCTAGCAAG-AAATT-AAGACAAGAAGAATCAAAGCCTACA-CC
CCGAAACCAGATGAGCT-AC-TTTAGAGCAGCTTAAT-GAGCAAACCTTTCTCTGTGGCA
AAAGAGTGGGAAGACTTAAAAGTAGAAGTGAAACGCCTACCGAATCTGGAGATAGTCGGC
TACCCCAAAAAGAATATAAGTTC-ACCACAGA-CTAA-AA--GAAT-AGAT--TCT--A-
TACTGTGGAAAACTAATAGGGGTACAGCTCTATTGAAACAGGATACAACCTGAATTTGAG
AGG------AATATTA--ACAC-CAACCCCAGTAGGCCTTAAAGCAGCCACCTAACAAAA
CATCGTTAAAGAATTATCTACATCT--TAAACCC-C-ATACCAA--CCAAAAACTCCAAA
TTAACTAA-GGTAAATCCATTATAATGGATACTATCATGCTAGAACTAATAATAAGACAA
CCTCTCT-CCATGCACCTTTCCACTAAAA-TCGGACCAACCACTAGCCATTAACAGACCA
GAC-AAGGCAT-TAACTAAACC-CTATACAACTT--AAAACAAACTGTTACCCCAACACA
GGCGCATTAAAAAGAAAGATCAACTATTATAAAAGGAACTCGGCAAAC-AAAGACTCCAA
CTGTTTAACAAAAACATAACCTTTAGATCAAACCAATATTAAAGGCAA------------
CGCCTGCCCAGTGAACA-------------TTAAACGGCCGCGGTATCCTAACCGTGCAA
AGGTAGCATAATCATTTGTCTACTAATTATAGACCTGTATGAAAGGCAAAATGAGAGT--
---CTAACTGTCTCTT-ATAATAAATCAATT-AAACTGATCTCCTAGTAA-AAAAGCTAG
AATTTAACCATAAGACCA-GAAGACCCTGTGAAGCTTAAACTAAAATATTAAACCACATA
ATAAATACTTTCGGTTGGGGCGACCTTGG-AAAAAAACACAACTTCCAATA-ATACGACC
TC-CCTCGTACCA-----CA-CTAC-C----CAGGCTCACAAG-CAA-CTAATGACCCAG
CAAAGCTGA-AATCGAACCAAGTTACTCCAGGGATAACAGCGCAATCCTCTTCA-GAG-C
CATATCAAAAAG-AGGGTTTACG-A-CACGATGTTGGATCAGGACATCCTAATGGTGCAG
ACGCTATTAAGGGTTCGTTTGTTCAACGATTAA---------------------------
------------------------------------------------------------
------------------------------------------------------------
------------------------------------------------------------
------------------------------------------------------------
------------------------------------------------------------
------------------------------------------------------------
------------------------------------------------------------
------------------------------------------------------------
------------------------------------------------------------
------------------------------------------------------------
------------------------------------------------------------
------------------------------------------------------------
------------------------------------------------------------
------------------------------------------------------------
------------------------------------------------------------
------------------------------------------------------------
------------------------------------------------------------
------------------------------------------------------------
-----------
>HM591503_O.cinereus_ROM30969
GCCTAGCCTTAACACAACAA-TAAAACTACCAATTGTCCGCCAAATAACTACGAGTAATA
ACTTAAAATTTAAAAGACTTGACGGTGCCC-CACAACAACCTAGAGGAGCCTGTCTAATA
AATGATACTCCACAATTAACCCTACCTACCA--TAGCC-AA---C-AGTCTATATACCGC
CGTCGCCAGCCCACCGCATGATAGAATAAAAGTGAGCCAAACAGCTCC-C-ACATAATAC
GACAGGTCAAGGTGTAACTAATGGGTGGGACCAAGATGGGCTACATTTTCTTAACCAGAA
CATACGAA--TTCAACTTTGAAAAAAG-AACTGAAGGCGG-ATTTAGCAGTATATTAAGA
ACAAAAATACTTAATTGAAACCAATGCAATGGGGTGCGCACACACCGCCCGT------CA
TCCCTG--CATCC---------------AAAAT-CTA---T-TCATAA-T-AACA--T--
--ATTAAAAT---AAA-CCAGGGCAAGTCGTAACATGGTAAGTGTACTGGAAAGTGCACT
TAGAAACAAAAAGTAGCTTACAAAAAAGCATTCGACCTACAA-CCGAACGACATT--ATA
-----CTAATCTTTTTGAGCCAAAACTAAT-AACATACAAATATA-CACA-AT-AA-AAA
AACAAAACATTTGACCAACCCAGTAGATGAGATCGAACAGTAA-A-T-AC-AC-----CC
AGTACCGCAAGGGGAAATAATT----AAGCAATAA----ATTGCAAAGATTAATCCTTGT
ACCTTTTGCATCATGGTCTAGCAAG-AAATT-AAGACAAGAAGAATCAAAGCCAACA-CC
CCGAAACCAGATGAGCT-AC-TTTCGAGCAGCTTAAT-GAGCAAACCCTTCTCTGTGGCA
AAAGAGTGGGAAGACTTAAAAGTACAAGTGAAACGCCTACCGAATCTGGAGATAGTCGGC
TACCCCAAAAAGAATATTAGTTC-ACCACAGA-CTAA-AA--G-AT-AGAT--TCT--A-
TACTGTGGAAAACTAATAGGGGTACAGCTCTATTGAAACAGGATACAACCTGAATTTGAG
AGG------AATATTA--ACAC-TAA-CCCAGTAGGCCTTAAAGCAGCCACCCAATAAAA
CATCGTTAAAGAATTA--TACATCT--TAAACCC-C-ATACTAA--CCAAAAACTCCAAA
TCAACTAAGGGTAAATCCATTATAATGGATACTATCATGCTAGAACTAATAATAACACAA
CCTCTCT-CCATGCACCTTTCCACTAAAA-TCGGACCAACCACTAGCCATTAACAGACCA
GAA-AAGGCATTTAACTAAACC-CTATACAACTT--AAAACAAACTGTTACCCCAACACA
GGCGCATTAAAAAGAAAGATCAACTATTATAAAAGGAACTCGGCAAAC-AAAGACTCCAA
CTGTTTAACAAAAACATAACCTTTAGATCAAACCAATATTAAAGGCAA------------
CGCCTGCCCAGTGAACA-------------TTAAACGGCCGCGGTATCCTAACCGTGCAA
AGGTAGCATAATCATTTGTCTACTAATTATAGACCTGTATGAAAGGCAAAATGAGAGT--
---CTAACTGTCTCTT-ATAATAAATCAATT-AAACTGATCTCCTAGTAA-AAAAGCTAG
AATTTAACCATAAGACCA-GAAGACCCTGTGAAGCTTAAACTAAAATATTAAACCACATA
ATAAATACTTTCGGTTGGGGCGACCTTGG-AAAAAAACACAACTTCCAATA-ATACGACC
TC-CCTCGTACCA-----CT-ATAC-C----TAGGCTCACAAG-CAA-CTAATGACCCAG
CAAAGCTGA-AATCGAACCAAGTTACTCCAGGGATAACAGCGCAATCCTCTTCA-GAG-C
CATATCAAAAAG-AGGGTTTACG-A-CTCGATGTTGGATCAGGACATCCTAATGGTGCAG
ACGCTATTAAGGGTTCGTTTGTTCAACGATTAA---------------------------
------------------------------------------------------------
------------------------------------------------------------
------------------------------------------------------------
------------------------------------------------------------
------------------------------------------------------------
------------------------------------------------------------
------------------------------------------------------------
------------------------------------------------------------
------------------------------------------------------------
------------------------------------------------------------
------------------------------------------------------------
------------------------------------------------------------
------------------------------------------------------------
------------------------------------------------------------
------------------------------------------------------------
------------------------------------------------------------
------------------------------------------------------------
------------------------------------------------------------
-----------
>HM591508_O.cinereus_CAS215261
GCCGTGCCTTAACACAACAA-TAAAATTACTAATTGTTCGCCAAATAACTACGAGTTATA
ACTTAAAATTTAAAAGACTTGACGGTACCC-CACAACAACCTAGAGGAGCCTGTCTAATA
AATGATACTCCACAATTAACCCTACCTACCA--TAGCCAAA---C-AGTCTATATACCGC
CGTCGCCAGCCCACCTCATGAGAGAACAAAAGTGAGCTAAACAGCTCC-C-CACTAATAC
GACAGGTCAAGGTGTAACTAATGGGTGGGCAATAGATGGGCTACATTTTCTT-ACCAGAA
CATACGAA--TTCAACCATGAAAAAAG-AACTGAAGGCGG-ATTTAGCAGTATATTAAGA
ACAAAAATACTTAATTGAAACCAACGCAATGGGGTGCGCACACACCGCCCGT------CA
TCCCTG--CAACC--------------AAAAAT-CTA---T-TCATAA-T-AACA--T--
-------------AAA-CCAGGGCAAGTCGTAACATGGTAAGTGTACTGGAAAGTGCACT
TAGAAACAAAAAGTAGCTTACAAAAAAGCATTCAGCTTACAA-CCGAACGACATT--ATA
-----CTAATCTTTTTGAGCTAAATACA-T-AAAACACAAATATA-CACA-ATAAT-AAA
AACAAAACATTTGACAAACTTAGTAGATGAGATCGAACAGTAA-A-C-AC-A------CC
AGTACCGCAAGGGAAATTATTA----AAGCAATAA----AAAGCAAAGATTAATCCTTGT
ACCTTTCGCATCATGGTCTAGCAAG-AAACCAAAGACAAGAAGAATCAAAGCCTACA-CC
CCGAAACCAGATGAGCT-AC-TTTCAAGCAGC-TAAC-GGGCAAACCCTTCTCTGTGGCA
AAAGAGTGGGAAGACTTAAAGGTAGAAGTGAAACGCCTACCGAATCTGGAGATAGTCGGC
TACCCCAAAAAGAATATAAGTTCAACCACAGATCAAA-A---G-AT-AA-----CTT-C-
TCCTGTGGAAAACTAATAGGGGTACAGCTCTATTGAAACAGGATACAACCTGAATTTGAG
AGG------AATATCA--ACAT-CGACCCCAGTAGGC-TTAAAGCAGCCACCCAACAAAA
CATCGTTAAAGAATTA--TACATCT--TAAACCC-C-ATACTAA--CTAAAAACTCCAAA
CCAACTAAGGGTAAACCCATTATAATGGATACTATCATGCTAGAACTAATAATAAGATAA
CCTCTCT-TTATGCACCTCTCCACTAAAA-CCGGACCAACCACTAGCTATTAACAGACCA
CAC-AAGGCAT-CAACCAAACT-CTACACAACTT--AAAACAAACTGTCACCCCAACACA
GGCGCATTAAAAAGAAAGATCAACCATTATAAAAGGAACTCGGCAAAC-AAAGACTCCAA
CTGTTTAACAAAAACATAACCTTTAGACTAAACCAATATTAAAGGCAA------------
CGCCTGCCCAGTGAACA-------------TTAAACGGCCGCGGTATCCTAACCGTGCAA
AGGTAGCATAATCATTTGTCTACTAATTATAGACCTGTATGAAAGGCAAAATGAGAGT--
---CTAACTGTCTCTT-ATAACAAATCAATT-AAACTGATCTCCTAGTAA-AAAAGCTAG
AATTTAACCATAAGACCA-GAAGACCCTGTGAAGCTTAAACTAAAATATTAAATCATATA
ATAAATACTTTCGGTTGGGGCGACCTTGG-AAAAAAACATAACTTCCAATA-ATACGACC
TC-CCTCGTACCA-----CT-CTAC------TAGGCTCACAAG-CAA-TTAACGACCCAG
CAAAGCTGATAATCGAACCAAGTTACTCCAGGGATAACAGCGCA-TCCTCTTCA-GAG-C
CATATCA------AGGGGTTACG-A-CTCGATGTTGGATCAGGACATCCTAATGGTGCAG
ACGCTATTAAGGGTTCGTTTGTTCAACGATTAA---------------------------
------------------------------------------------------------
------------------------------------------------------------
------------------------------------------------------------
------------------------------------------------------------
------------------------------------------------------------
------------------------------------------------------------
------------------------------------------------------------
------------------------------------------------------------
------------------------------------------------------------
------------------------------------------------------------
------------------------------------------------------------
------------------------------------------------------------
------------------------------------------------------------
------------------------------------------------------------
------------------------------------------------------------
------------------------------------------------------------
------------------------------------------------------------
------------------------------------------------------------
-----------
>HM591509_O.splendidus_CAS204855
GCCCAGCCTTAACAAAACAA-TAAAACCACCAATTGTTCGCCAAATAACTACGAGTAATA
ACTTAAAATTTAAAAGACTTGACGGTACCC-CACAACAACCTAGAGGAGCCTGTCTAATA
AACGATACCCCACGATTAACCCAACCCGCCA--TAGCCTAA---C-AGTCTATATACCGC
CGTCGCCAGCCCACCTCATGAGAGAACAAAAGTGAGCCAAATAGCCCC-C--ACTAACAC
GACAGGTCAAGGTGTAACTAATGGGCGGGACTAAGATGGGCTACATTTTCTTAACTAGAA
CATACGAA--TTCAACCATGAAAAAAGAAACTGAAGGCGG-ATTTAGCAGTATATTAAGA
ACAAAAATACTTAATTGAAACCAACGCAATGGGGTGCGCACACACCGCCCGT------CA
TCCCTG--CATAC--------------ATAAAT-------T-TCATTA-T-AATA--A--
--TATTAATC---AAA-CCAGGGCAAGTCGTAACATGGTAAGCGTACTGGAAAGTGCGCT
TAGAAACAAAAAGTAGCTTACAAAAAAGCATTCGGCCTACAA-CCGAACGACATT--AAA
-----TTAATCTTTTTGAGCCGAATT---A-AATACACAAACATA-TTC--ATAAA-CAA
AACAAAACATTTGACCAACCTAGTAGATGAGACTGAACAGTAA-A---CA-TC-----CT
AGTACCGCAAGGGGAAATAAAC----AAGCAATAA----AAAGCAAAGATTAACCCTTGT
ACCTTTCGCATCATGGCTATGCAAG-AAATCAAAGACAAGAAGAATCAAAGCCTACA-CC
CCGAAACCAGATGAGCT-AC-TTTCAAGCAGCCTAATCGAGCACACCCTTCTCTGTGGCA
AAAGAGTGGGAAGACTTTAAAGTAGAAGTGAAACGCTTACCGAATCTGGAGATAGCTGGC
TACCCAAAAAAGAATATAAGTTCAACCACAGAACTAA-CAA-GAAC-AACTT-TCT--C-
CCCTGTGGAAAACTAATAGGGGTACAGCCTTATTGAAACAGGATACAACCTGAATTTGAG
AG-------GAATAAA--CATT-AAATCCCAGTAGGCCTTAAAGCAGCCACCTAACAAAA
TATAGTCAAAGAATTA--CACACCC-TTAAACCC-C-CCACTAA--CCAAAAACTCCAAA
TCAACTAAAGGTAGACCCATTACAATGGGCACTATAATGCTAGAACTAATAATAAGATAA
CCTCTCT-TCATGCACCTTTACACTAAAA-CCGGACCAACCACTAGCCATTAACAGACCA
CAT-AAGGTAT-TAATCAAACC-CTTCACAACTT--AACACAAACTGTTACCCCAACACA
GGAGCATTAAAAAGAAAGATCAACTATTATAAAAGGAACTCGGCAAAC-AAAGACTCCAA
CTGTTTAACAAAAACATAACCTTTAGATT-TACCAATATTAAAGGCAA------------
CGCCTGCCCGGTGAACA------------ATTAAACGGCCGCGGTATCCTAACCGTGCAA
AGGTAGCATAATCATTTGTCTACTAATTATAGACCTGTATGAAAGGCAAAATGAGAGT--
---CTAACTGTCTCTT-ATAATAAATCAATT-AAACTGATCTCCTAGTAA-AAAAGCTAG
AATTTAACCATAAGACCA-GAAGACCCTGTGAAGCTTAAACTAAAATATTAAACCACATA
ATAACTACTTTCGGTTGGGGCGACCTTGG-AATAAAAAAGAACTTCCAATA-ACACGATT
TC-CACCGTACCA-----TC--CAC-T----TAGGCTCACAAG-CAA-CTAATGACCCAG
CAAAGCTGATAATCGAACCAAGTTACTCCAGGGATAACAGCGCAATCCTCTTCAAGAGCC
CATATCAAAAAG-AAGGTTTACG-ACCTCGATGTTGGATCAGGACATCCTAATGGTGCAG
ACGCTATTAAGGGTTCGTTTGTTCAACGATTAA---------------------------
------------------------------------------------------------
------------------------------------------------------------
------------------------------------------------------------
------------------------------------------------------------
------------------------------------------------------------
------------------------------------------------------------
------------------------------------------------------------
------------------------------------------------------------
------------------------------------------------------------
------------------------------------------------------------
------------------------------------------------------------
------------------------------------------------------------
------------------------------------------------------------
------------------------------------------------------------
------------------------------------------------------------
------------------------------------------------------------
------------------------------------------------------------
------------------------------------------------------------
-----------
>HM591510_O.splendidus_USNM520626
GCCCAGCCTTAACAAAACAA-TAAAACCACCAATTGTTCGCCAAATAACTACGAGTAATA
ACTTAAAATTTAAAAGACTTGACGGTACCC-CACAACAACCTAGAGGAGCCTGTCTAATA
AACGATACCCCACGATTAACCCAACCCGCCA--TAGCCTAA---C-AGTCTATATACCGC
CGTCGCCAGCCCACCTCATGAGAGAACAAAAGTGAGCCAAATAGCCCC-C--ACTAACAC
GACAGGTCAAGGTGTAACTAATGGGCGGGATCAAGATGGGCTACATTTTCTTAACTAGAA
CATACGAA--TTCAA-CATGAAAAAAGAAACTGAAGGCGG-ATTTAGCAGTATATTAAGA
ACAAAAATAC-TAATTGAAACCAACGCAATGGGGTGCGCACACACCGCCCGT------CA
TCTCTG--CATAC--------------ATAAAT-------C-TCATTA-T-AATA--A--
--TATTAATC---AAA-CCAGGGCAAGTCGTAACATGGTAAGCGTACTGGAAAGTGCGCT
TAGAAACAAAAAGTAGCTTACAAAAAAGCATTCGGCCTACAA-CCGAACG-CATT--AAA
-----TTAATCTTTTTGAGCCGAATT---A-AATACACAAACATA-TTC--ATAAA-CAA
AACAAAACATTTGACCAACCTAGTAGATGAGACTGAACAGTAA-A---CA-TC-----CT
AGTACCGCAAGGTGAAATAAAC----AAGCAATAA----AAAGCAAAGATTAACCCTTGT
ACCTTTCGCATCATGGTCTAGCAAG-AAATCAAAGACAAGAAGAATCAAAGCCTACA-CC
CCGAAACCAGATGAGCT-AC-TTTCAAGCAGCCTAATCGAGCACACCCTTCTCTGTGGCA
AAAGAGTGGGAAGACTTTAAAGTAGAAGTGAAACGCTTACCGAATCTGGAGATAGCTGGC
TACCCAAAAAAGAATATAAGTTCAACCACAGAACTAA-CAA-GAAC-AACTT-TCT--C-
CCCTGTGGAAAATCAATAGGGGTACAGCTCTATTGAAACAGGATACAACCTGAATTTGAG
AGA------AAATAAA--CATT-TAACCCCAGTAGGCCTTAAAGCAGCCACCTAACAAAA
TATCGTCAAAGAATTA--CACACCC-TTAAACCC-C-CCACTAA--CCAAAAACTCCAAA
TCAACTAAAGGTAAGCCCATTACAATGGGCACTATAATGCTAGAACTAATAATAAGATAA
CCTCTCT-TCATGCACCTTTACACTAAAA-CCGGACCAACCACTAGCCATTAACAGACCA
CAT-AAGGCAT-TAATCAAACC-CTTCACAACTT--AACACAAACTGTTACCCCAACACA
GGAGCATTAAAAAGAAAGATCAACTATTATAAAAGGAACTCGGCAAAC-AAAGACTCCAA
CTGTTTAACAAAAACATAACCTTTAGATT-TACCAATATTAAAGGCAA------------
CGCCTGCCCGGTGAACA------------ATTAAACGGCCGCGGTATCCTAACCGTGCAA
AGGTAGCATAATCATTTGTCTACTAATTATAGACCTGTATGAAAGGCAAAATGAGAGT--
---CTAACTGTCTCTT-ATAATAAATCAATT-AAACTGATCTCCTAGTAA-AAAAGCTAG
AATTTAACCATAAGACCA-GAAGACCCTGTGAAGCTTAAACTAAAATATTAAATCACATA
ATAACTACTTTCGGTTGGGGCGACCTTGG-AATAAAAAAGAACTTCCAATA-ACACGATT
TC-TACCGTACCA-----TC--CAC-T----TAGGCTCACAAG-CAA-CTAATGACCCAG
CAAAGCTGATAATCGAACCAAGTTACTCCAGGGATAACAGCGCAATCCTCTTCAAGAG-C
CATATCAAAAAG-AAGGTTTACG-ACCTCGATGTTGGATCAGGACATCCTAATGGTGCAG
ACGCTATTAAGGGTTCGTTTGTTCAACGATTAA---------------------------
------------------------------------------------------------
------------------------------------------------------------
------------------------------------------------------------
------------------------------------------------------------
------------------------------------------------------------
------------------------------------------------------------
------------------------------------------------------------
------------------------------------------------------------
------------------------------------------------------------
------------------------------------------------------------
------------------------------------------------------------
------------------------------------------------------------
------------------------------------------------------------
------------------------------------------------------------
------------------------------------------------------------
------------------------------------------------------------
------------------------------------------------------------
------------------------------------------------------------
-----------
>HM591512_O.torquatus_CAS210693
GCCCAGCCTTAACAAAACAA-TAAAATCACCTATTGTCCGCCAAATAACTACGAGTAATA
ACTTAAAATTTAAAAGACTTGACGGTACCC-CACACCAACCTAGAGGAGCCTGTCTAATA
AATGATACCCCACGATTAACCCTACCCACCA--TAGCCCAAC--A-AGTCTATATACCGC
CGTCGCCAGCCCACCTTCTGAAAGAACAAAAGTGAGCCAAAAAGTTCA--ACACTAACAC
GACAGGTCAAGGTGTAACTAATGGGTGGGACCAAGATGGGCTACATTTTCTTAACCCGAA
TATACGAA---TCAACCATGAAAAAAGAACCTGAAGGCGG-ATTTAGCAGTATATTAAGA
ACAAAAATACTTAATTGAAACCAACGCAATGGGGTGCGCACACACCGCCCGT------CA
TCCCTG--CATCC------------AAATAAAC-T-A---T-CCATAA-T-AACA-----
---CAACTAC---AAA-CCAGGGCAAGTCGTAACATGGTAAGTGTACTGGAAAGTGCACT
TAGAAACAAAAAGTAGCTTACAAAAAAGCATTCGACCTACAA-ACGAACGACATT--AAA
-----CTAATCTTTTTGAGCTAAAACTC-T-AATACACAAACATA-CACCTTTACT-ACA
AACAAAACATTTGACCGACTCAGTAGATGCGATCGAACAGTAA-ATTAAA-AG-----TA
AGTACCGCAAGGGAAACAAATT----AAGCAATAA----AAAGCAAAGATTAACCCTTGT
ACCTTTTGCATCATGGTCTAGCAAG-AAAT-AAAGACAAGAAGAATCATGAGCCTCCTCC
CCGAAACCAGATGAGCT-AT-TTTTAAGCAGCCTAAT-GGGCGCACCCTTCTCTGTAGCA
AAAGAGTGGGAAGACTCAAAAATAGAGGTGAAACGCCTACCGAATCTGGAGATAGTCGGC
TACCCCAAAAAGAATATAAGTTC-ACCACAGACT--A-CA--GACC-TTAT--TC-----
ACCTGTGG--AACTAATAGGGGTACAGCCTTATTGAAATAGGATACAACCTAAATTTGAG
AGC------AACTACA--ACAC-TAATCCCGGTAGGCCTTAAAGCAGCCACCCAACAAAA
TATCGTTAAAGAATTA--TAATCTT--CAAACCC---ACACTAA--CTTAAAACTCCAAA
CCAACTAA-GGTAAA-CCATTATAATGGGTACTATTATGCTAGAACTAATAATAAGACAA
CCTCTCT-TTATGCACCTCTCTGCTAAAA-TCGGACCAACCATTAGCCATTAACAGACCC
TAT-CTGGCACCAAACTAAACT-CTACACAACTT--AAAACAAACTGTTACCCCAACACA
GGCGCACTAAAAAGAAAGATCCACTATTATAAAAGGAACTCGGCAAACAAAAGACTCCAA
CTGTTTAACAAAAACATAACCTTTAGACC-AACAAATATTAAAGGCAA------------
CGCCTGCCCAGTGAACA------------ATTAAACGGCCGCGGTACCCTAACCGTGCAA
AGGTAGCATAATCACTTGTCTACTAATTATAGACCTGTATGAAAGGCAAAATGAGAGC--
---CTAGCTGTCTCTT-ATAATAAATCAATT-AAACTGATCTCCTAGTAA-AAAAGCTAG
AATTCAACCATAAGACCA-GAAGACCCTGTGAAGCTTAAACTAAAATATTAAACCACATA
ATAACTACTTTCGGTTGGGGCGACCTTGG-AAAAAAACAAAACTTCCAACA-ACACGATT
TC-CTTCGCACTA-----CA------C---TCAGGCCA-CAAG-CAA-TTAATGACCCAG
CAAAGCTGATAATCGAACCAAGTTACTCCAGGGATAACAGCGCA-TCCTCTTCA-GAG-C
CATATC---AAG-AAGGTTTACG-ACCTCGATGTTGGATCAGGACATCCTAATGGTGCAG
ACGCTATTAAGGGTTCGTTTGTTCAACGATTAA---------------------------
------------------------------------------------------------
------------------------------------------------------------
------------------------------------------------------------
------------------------------------------------------------
------------------------------------------------------------
------------------------------------------------------------
------------------------------------------------------------
------------------------------------------------------------
------------------------------------------------------------
------------------------------------------------------------
------------------------------------------------------------
------------------------------------------------------------
------------------------------------------------------------
------------------------------------------------------------
------------------------------------------------------------
------------------------------------------------------------
------------------------------------------------------------
------------------------------------------------------------
-----------
>HM591513_O.torquatus_CAS215976
GCCCATCCTTAACAAAACAA-TAAAATTACCCATTGTTCGCCAAATAACTACGAGTAATA
ACTTAAAATTTAAAAGACTTGACGGTACCC-CACACCAACCTAGAGGAGCCTGTCTAATA
AATGATACCCCACGATTAACCCTACCCACCA--TAGCCCAAC--A-AGTCTATATACCGC
CGTCGCCAGCCCACCTTCTGAAAGAACAAAAGTGAGCCAAAAAGTTCA--ACACTAACAC
GACAGGTCAAGGTGTAACTAATGGGTGGGACCAAGATGGGCTACATTTTCTTAACCCGAA
TATACGAA---TCAACCATGAAAAAAGAACCTGAAGGCGG-ATTTAGCAGTATATTAAGA
ACAAAAATACTTAATTGAAACCAACGCAATGGGGTGCGCACACACCGCCCGT------CA
TCCCTG--CATCC------------AAATAAAC-T-A---T-CCATAA-T-AACA-----
---CAACTAC---AAA-CCAGGGCAAGTCGTAACATGGTAAGTGTACTGGAAAGTGCACT
TAGAAACAAAAAGTAGCTTACAAAAAAGCATTCGACCTACAA-CCGAACGACATT--AAA
-----ATAATCTTTTTGAGCTAAAACTC-T-AATACACAAACATA-CACCTTTACT-ACA
AACAAAACATTTGACCGACTGAGTAGATGCGATCGAACAGTAA-ATTAAA-AC-----TA
AGTACCGCAAGGGAAACAAATT----AAGCAATAA----ATAGCAAACATTAATCCTTGT
ACCTTTTGCATCATGGTCTAGCAAG-AAATAAAAGACAAGAAGAATCATAAGCCTTCTCC
CCGAAACCAGATGAGCT-AT-TTTTAAGCAGCCTAAT-GGGCGCACCCTTCTCTGTAGCA
AAAGAGTGGGAAGACTCGAAAATAGAGGTGAAACGCCTACCGAATCTGGAGATAGTCGGC
TACCCCAAAAAGAATATAAGTTC-ACCACAGACT-AA-CA--GACA-TTAT--TC-----
ACCTGTGG-AAACTAATAGGGGTACAGCCTTATTGAAATAGGATACAACCTAAATTTGAG
AGC------AACTACA--ACAC-TAATCCCGGTAGGCCCTAAAGCAGCCACCCAACAAAA
TATCGTTAAAGAATTA--TCAACTT--TAAACCC-A-ACACCAA--CTTAAAACTCCAAA
TCAACTAA-GGTAAACCCATTATAATGGGTACTATTATGCTAGAACTAATAATAAGACAA
CCTCTCT-TTATGCACCTCTCTGCTAAAA-TCGGACCAACCACTAGCCATTAACAGACCC
CAT-CTGGCAC-AAACTAAACT-CTACACAACTT--AAAACAAACTGTTACCCCAACACA
GGCGCATCAAAAAGAAAGATCCACTATTATAAAAGGAACTCGGCAAAC-AAAGGCTCCAA
CTGTTTAACAAAAACATAACCTTTAGACC-AACAAATATTAAAGGCAA------------
CGCCTGCCCAGTGAACA-------------TTAAACGGCCGCGGTACCCTAACCGTGCAA
AGGTAGCATAATCATTTGTCTACTAATTATAGACCTGTATGAAAGGCAAAATGAGAGC--
---CTGGCTGTCTCTT-ATAATAAATCAATT-AAACTGATCTCCTAGTAA-AAAAGCTAG
AATTCAACCATAAGACCA-GAAGACCCTGTGAAGCTTAAACCAAAATATTAAACCGCATA
ATAACTACTTTCGGTTGGGGCGACCTTGG-AAAAAAACAAAACTTCCAACA-ACACGACC
TC-CTTCGCACTA-----CA------C---TCAGGCCA-CAAG-CAA-TTAATGACCCAG
CAAAGCTGATAATCGAACCAAGTTACTCCAGGGATAACAGCGCA-TCCTCTTCA-GAG-C
CATATC---AAG-AAGGTTTACG-ACCTCGATGTTGGATCAGGACATCCTAATGGTGCAG
ACGCTATTAAGGGTTCGTTTGTTCAACGATTAA---------------------------
------------------------------------------------------------
------------------------------------------------------------
------------------------------------------------------------
------------------------------------------------------------
------------------------------------------------------------
------------------------------------------------------------
------------------------------------------------------------
------------------------------------------------------------
------------------------------------------------------------
------------------------------------------------------------
------------------------------------------------------------
------------------------------------------------------------
------------------------------------------------------------
------------------------------------------------------------
------------------------------------------------------------
------------------------------------------------------------
------------------------------------------------------------
------------------------------------------------------------
-----------
>HM591514_O.planiceps_CAS213822
GCCCAGCCTTAACAAAACAA-TAAAATTACCCATTGTTCGCCAAATAACTACGAGTAATA
ACTTAAAATTTAAAAGACTTGACGGTACCC-CACAACAACCTAGAGGAGCCTGTCTAATA
AATGATACTCCACGATTAACCCTACCCACCA--TAGCCCAACAAC-AGTCTATATACCGC
CGTCGCCAGCCCACCTTATGAAAGAACAAAAGTGAGCCAAATAGTTCA--ACACTAACAC
GACAGGTCAAGGTGTAACTAATGGGTGGGACCAAGATGGGCTACATTTTCTTAACCAGAA
TATACGGA---TCAACCATGAAAAAAGAACCTGAAGGCAG-ATTTAGCAGTATATTAAGA
ACAAAAATACTTAATTGAAACCAACGCAATGGGGTGCGCACACACCGCCCGT------CA
TCCCTG--CATCC------------AAATAAAC-T-A---T-CCATAA-T-AACA-----
---CAACTAC---AAA-CCAGGGCAAGTCGTAACATGGTAAGTGTACTGGAAAGTGCACT
TAGAAACAAAAAGTAGCTTACAAAAAAGCATTCGACCTACAA-CCGAAAGACATT--ATA
-----ATAATCTTTTTGAGCT-AAACTC-T-AACGCACAAACATA-CACCTATCAA--CA
AACAAAACATTTGACCAACTGAGTAGATGTGACTGAACAGTAA-ATT--A-AC-----TA
AGTACCGCAAGGGGAAATAATC----AAGCAATAA----ATAGCAAAGATCAACCCTTGT
ACCTTTCGCATCATGGTCTAGCAAG-AAATCAAAGACAAGAAGAATCATTAGCCTCACCC
CCGAAACCAGATGAGCT-AT-TTTCAAGCAGC-TAAC-GGGCGCACCCTTCTCTGTAGCA
AAAGAGTGGGAAGACTTAAAAATAGAGGTGAAACGCCTACCGAATCTGGAGATAGTCGGC
TATCCCAAAAAGTATATTAGTTC-ACCACAGATA----CAA-GATC-TTAT--CA-----
CTCTGTGG--AACTAATAGGGGTACAGCCCTATTGAAATAGGATACAACCTAAATTTGAG
AGA------AACCACT--ACAC--AACCCCAGTAGGCCCTAAAGCAGCCACCCAACAAAA
TATCGTTAAAGAATTA--TTCAACTTTTAAACCC-A-ACACTAA--CTTAAAACTCCAAA
TTAACTAAGGGTAAACCCATCACAATGGGTACTATTATGCTAGAACTAATAATAAGACAA
CCTCTCT-TTATGCACCCTTCTGCTAAAA-CCGGACCAACCATTAGCCATTAACAGACCC
CAT-CTGGCACTAAACTAAACT-CTACACAACTT--AAAACAGACTGTCACCCCAACACA
GGCGCATCAAAAAGAAAGATCCACCATTATAAAAGGAACTCGGCAAAC-AAAGACTCCAA
CTGTTTAACAAAAACATAACCTTTAGACC-AACAAATATTAAAGGCAA------------
CGCCTGCCCAGTGAACA-------------TTAAACGGCCGCGGTACCCTAACCGTGCAA
AGGTAGCATAATCATTTGTCTACTAATTATAGACCTGTATGAACGGCAAAATGAGAGT--
---CTAACTGTCTCTT-ATAATAAATCAATT-AAACTGATCTCCTAGTAA-AAAAGCTAG
AATTCAACCATAAGACCA-GAAGACCCTGTGAAGCTTAAATTAAAATATTAAACCTTATA
ATAACTACTTTCGGTTGGGGCGACCTTGG-AAAAAAAAAAAACTTCCAATA-ACACGACC
TC-CTTCGCACTAC----CA------C---TCAGGCCA-CAAGCCAA-CTAACGACCCAG
CAAAGTCGATAATCGAACCAAGTTACTCCAGGGATAACAGCGCA-TCCTCTTCAAGAG-C
CATATC---AAG-AAGGTTTACG-ACCTCGATGTTGGATCAGGACATCCTAATGGTGCAG
ACGCTATTAAGGGTTCGTTTGTTCAACGATTAA---------------------------
------------------------------------------------------------
------------------------------------------------------------
------------------------------------------------------------
------------------------------------------------------------
------------------------------------------------------------
------------------------------------------------------------
------------------------------------------------------------
------------------------------------------------------------
------------------------------------------------------------
------------------------------------------------------------
------------------------------------------------------------
------------------------------------------------------------
------------------------------------------------------------
------------------------------------------------------------
------------------------------------------------------------
------------------------------------------------------------
------------------------------------------------------------
------------------------------------------------------------
-----------
>HM591515_O.theobaldi_CAS210710
GCCCAGCCTTAACAAAACAA-TAAAATTACCTATTGTTCGCCAAATAACTACGAGTAACA
ACTTAAAACTTAAAAGACTTGACGGTACCC-CACAACAACCTAGAGGAGCCTGTCTAATA
AATGATACCCCACGATTAACCCTACCCACCA--TAGCCCAAGC-A-AGTCTATATACCGC
CGTCGCCAGCTCACCTCATGAGAGAGCAAAAGTGAGCCAAATAGTCCT-AACACTAACAC
GACAGGTCAAGGTGTAACTAATGGGTGGGCCCAAGATGGGCTACATTTTCTTAACCAGAA
AACACGAA--TTCAACTATGAAAAAAGAAACTGAAGGCAG-ATTTAGCAGTATATTAAGA
ACAAAAATACTTAATTGAAACCAACGCAATGGGGTGCGCACACACCGCCCGT------CA
TCCCTG--CATCC------------AAATAAAC-T-A---T-CCATAA-T-AACA--C--
---CAACTAC---AAA-CCAGGGCAAGTCGTAACATGGTAAGTGTACTGGAAAGTGCACT
TAGAAACAAAAAGTAGCTTACAAAAAAGCATTCGACTTACAA-CCGAACGACATT--ACA
-----TTAATCTTTTTGAGCCAAAAT---T-CACACACAAACATA-TACTATTAAA-CCA
AACAAAACATTTGACTAACTTAGTAGATGAGATCGAACAGTAA-ATT--C-AC-----CC
AGTACCGCAAGGGAAATTAACT----AAGCAATAA----AAAGCAAAGATTAGCCCCTGT
ACCTTTCGCATCATGGTCATGCAAG-TAAATCAAGACAAGAAGAATCAAAGCCTCCCCCC
CCGAAACCAGATGAGCT-AC-TTTTAAGCAGCCTAGC-GGGCGCACCCTTCTCTGTAGCA
AAAGAGTGGGAAGACTTAAAAGTAGAAGTGAAACGCCTACCGAATCTGGAGATAGCTGGC
TACCCCAAAAAGAATATAAGTTC-ACCACAGACT--A-C---AGAC-TTAT--TCT----
-CCTGTGG--AACTAATAGGGGTACAGCTCTATTGAAATAGGATACAACCTAAATTTGAG
AGA------AAACCAC--TAAC-CTAATCCAGTAGGCCTTAAAGCAGCCACCCAACAAAA
TATCGTTAAAGAATTA--TTATACTTCCAAACCC-A-ACACCAA--CT-AAAACTCCAAA
CCAACTAAGGTAAA--CCATTACAATGGGTACTATCATGCTAGAACTAATAATAAGATAA
CCTCTCT-TCATGCACCTTTCTGCT-AAA-CCGGACCAACCACTAGCCATTAACAGACCT
AAC-CAGGCATCAAACTAAACT-CTTCACATCTT--AAAACAAACTGTTACCCCAACACA
GGCGCATCAAAAAGAAAGAAACACTATTATAAAAGGAACTCGGCAAACATAAGACTCCAA
CTGTTTAACAAAAACATAACCTTTAGACC-AACCAATATTAAAGGCAA------------
CGCCTGCCCAGTGAACA------------ATTAAACGGCCGCGGTACCCTAACCGTGCAA
AGGTAGCATAATCATTTGTCTACTAATTATAGACCTGTATGAAAGGCAAAATGAGAGT--
---CTAACTGTCTCTT-ATAATAAATCAATT-AAACTGATCTCCTAGTAA-AAAAGCTAG
AATTTAACCATAAGACCA-GAAGACCCTGTGAAGCTTAAACTAAAATATTAAACCCCATA
ATAACTACTTTCGGTTGGGGCGACCTTGG-AAAAAAAAAGAACTTCCAACA-ACACGACC
TC-CCTCGCACTA-----CA------C---TCAGGCCA-CAAGCCAA-CTAATGACCCAG
CAAAGCTGATAATCGAACCAAGTTACTCCAGGGATAACAGCGCA-TCCTCTTCA-GAG-C
CATATC--AAAG-AAGGTTTACG-ACCTCGATGTTGGATCAGGACATCCTAATGGTGCAG
ACGCTATTAAGGGTTCGTTTGTTCAACGATTAA---------------------------
------------------------------------------------------------
------------------------------------------------------------
------------------------------------------------------------
------------------------------------------------------------
------------------------------------------------------------
------------------------------------------------------------
------------------------------------------------------------
------------------------------------------------------------
------------------------------------------------------------
------------------------------------------------------------
------------------------------------------------------------
------------------------------------------------------------
------------------------------------------------------------
------------------------------------------------------------
------------------------------------------------------------
------------------------------------------------------------
------------------------------------------------------------
------------------------------------------------------------
-----------
>HM591516_O.theobaldi_CAS213896
GCCCAGCCTTAACAAAACAA-TAAAATTACCTATTGTTCGCCAAATAACTACGAGTAACA
ACTTAAAACTTAAAAGACTTGACGGTACCC-CACAACAACCTAGAGGAGCCTGTCTAATA
AATGATACCCCACGATTAACCCTACCCACCA--TAGCCCAAGC-A-AGTCTATATACCGC
CGTCGCCAGCTCACCTCATGAGAGAGCAAAAGTGAGCCAAATAGTCCT-AACACTAACAC
GACAGGTCAAGGTGTAACTAATGGGTGGGCCCAAGATGGGCTACATTTTCTTAACCAGAA
AACACGAA--TTCAACTATGAAAAAAGAAACTGAAGGCAG-ATTTAGCAGTATATTAAGA
ACAAAAATACTTAATTGAAACCAACGCAATGGGGTGCGCACACACCGCCCGT------CA
TCCCTG--CATCC------------AAATAAAC-T-A---T-CCATAA-T-AACA--C--
---CAACTAC---AAA-CCAGGGCAAGTCGTAACATGGTAAGTGTACTGGAAAGTGCACT
TAGAAACAAAAAGTAGCTTACAAAAAAGCATTCGACTTACAA-CCGAACGACATT--ACA
-----TTAATCTTTTTGAGCCAAAAT---T-CACACACAAACATA-TACTATTAAA-CCA
AACAAAACATTTGACTAACTTAGTAGATGAGATCGAACAGTAA-ATT--C-AC-----CC
AGTACCGCAAGGGAAATTAACT----AAGCAATAA----AAAGCAAAGATTAGCCCCTGT
ACCTTTCGCATCATGGTCATGCAAG-TAAATCAAGACAAGAAGAATCAAAGCCTCCCCCC
CCGAAACCAGATGAGCT-AC-TTTTAAGCAGCCTAGC-GGGCGCACCCTTCTCTGTAGCA
AAAGAGTGGGAAGACTTAAAAGTAGAAGTGAAACGCCTACCGAATCTGGAGATAGCTGGC
TACCCCAAAAAGAATATAAGTTC-ACCACAGACT--A-C---AGAC-TTAT--TCT----
-CCTGTGG--AACTAATAGGGGTACAGCTCTATTGAAATAGGATACAACCTAAATTTGAG
AGA------AAACCAC--TAAC-CTAATCCAGTAGGCCTTAAAGCAGCCACCCAACAAAA
TATCGTTAAAGAATTA--TTATACTTCCAAACCC-A-ACACCAA--CT-AAAACTCCAAA
CCAACTAAGGTAAA--CCATTACAATGGGTACTATCATGCTAGAACTAATAATAAGATAA
CCTCTCT-TCATGCACCTTTCTGCT-AAA-CCGGACCAACCACTAGCCATTAACAGACCT
AAC-CAGGCATCAAACTAAACT-CTTCACATCTT--AAAACAAACTGTTACCCCAACACA
GGCGCATCAAAAAGAAAGAAACACTATTATAAAAGGAACTCGGCAAACATAAGACTCCAA
CTGTTTAACAAAAACATAACCTTTAGACC-AACCAATATTAAAGGCAA------------
CGCCTGCCCAGTGAACA------------ATTAAACGGCCGCGGTACCCTAACCGTGCAA
AGGTAGCATAATCATTTGTCTACTAATTATAGACCTGTATGAAAGGCAAAATGAGAGT--
---CTAACTGTCTCTT-ATAATAAATCAATT-AAACTGATCTCCTAGTAA-AAAAGCTAG
AATTTAACCATAAGACCA-GAAGACCCTGTGAAGCTTAAACTAAAATATTAAACCCCATA
ATAACTACTTTCGGTTGGGGCGACCTTGG-AAAAAAAAAGAACTTCCAACA-ACACGACC
TC-CCTCGCACTA-----CA------C---TCAGGCCA-CAAGCCAA-CTAATGACCCAG
CAAAGCTGATAATCGAACCAAGTTACTCCAGGGATAACAGCGCA-TCCTCTTCA-GAG-C
CATATC--AAAG-AAGGTTTACG-ACCTCGATGTTGGATCAGGACATCCTAATGGTGCAG
ACGCTATTAAGGGTTCGTTTGTTCAACGATTAA---------------------------
------------------------------------------------------------
------------------------------------------------------------
------------------------------------------------------------
------------------------------------------------------------
------------------------------------------------------------
------------------------------------------------------------
------------------------------------------------------------
------------------------------------------------------------
------------------------------------------------------------
------------------------------------------------------------
------------------------------------------------------------
------------------------------------------------------------
------------------------------------------------------------
------------------------------------------------------------
------------------------------------------------------------
------------------------------------------------------------
------------------------------------------------------------
------------------------------------------------------------
-----------
>HM591517_O.cruentatus_CAS213271
GCCCAGCCTTAACA-AACAA-TAAAATTACCCATTGTTCGCCAAATAACTACGAGTAACA
ACTTAAAATTTAAAAGACTTGACGGTACCC-CACAACAACCTAGAGGAGCCTGTCTAATA
AATGATACCCCACGATTAACCCTACCCACCA--TAGCCCAA---C-AGTCTATATACCGC
CGTCGCCAGCCCACCTCATGAGAGAACAAAAGTGAGCCAAACAGTTCC--ACACTAATAC
GACAGGTCAAGGTGTAACTAATGGGTGGGACCAAGATGGGCTACATTTTCTTAACCAGAA
AATACGAA--TTCAACTATGAAAAAAGAAACTGAAGGCGG-ATTTAGCAGTATATTAAGA
ACAAAAATACTTAATCGAAACCAACGCAATGGGGTGCGCACACACCGCCCGT------CA
TCCCTG--CATCC------------AAATAAAC-TCA---T-CCATAA-T-AACA-----
---CATCAAC---AAA-ACAGGGCAAGTCGTAACATGGTAAGTGTACTGGAAAGTGCACT
TAGAAACAAAAAGTAGCTTACAAAAAAGCATTCGACTTACAA-CCGAACGACATT--ACA
-----TTAATCTTTTTGAGCCGAAATTCTT-AACACACAAACATA-TACCTATAGA--TA
AACAAAACATTTGACCAACTTAGTAGATGAGATCGAACAGTAA-ATT--C-AC-----CC
AGTACCGCAAGGGGAAATAAAC----AAGCAATAA----AAAGCAAAGATTAGCCCTTGT
ACCTTTCGCATCATGGTCTAGCAAG-TAAATAAAGACAAGAAGAATCAAAGCCTCCA-CC
CCGAAACCAGATGAGCT-AC-TCTTAAGCAGCCTAAC-GGGCGCACCCTTCTCTGTAGCA
AAAGAGTGGGAAGACTTAAAAGTACAAGTGAAACGCCTACCGAATCTGGAGATAGCTGGC
TACCCCAAAAAGAATATAAGTTC-ACCACAGACT--A-C----GAC-TTAT--TCT--C-
ACCTGTGG-AAACTAATAGGGGTACAGCTCTATTGAAATAGGATACAACCTAAATTTGAG
AGA------TAACCAC--TAAC-CTAATCCAGTAGGCCCTAAAGCAGCCACCCAAT-AAA
TATCGTTAAAGAATTA--TTATACTTCCAAACCCTA-ACACCAA--CTGAAAACTCCAAA
TCAACTAAGGGTAAACCCATAATAATGGGTACTATTATGCTAGAACTAATAATAAGATAA
CCTCTCT-TTATGCACCTCTCTGCTAAAA-TCGGACCAACCACTAGCCATTAACAGACCT
AAC-CAGGCATCAAACTAAACT-CTTCACATCTT--AAAACAAACTGTTACTCCAACACA
GGCGCATCAAAAAGAAAGAAACACCATTATAAAAGGAACTCGGCAAAC-AAAGACTCCAA
CTGTTTAACAAAAACATAACCTTTAGACT-AACCAATATTAAAGGCAA------------
CGCCTGCCCAGTGAACA------------ATTAAACGGCCGCGGTACCCTAACCGTGCAA
AGGTAGCATAATCATTTGTCTACTAATTATAGACCTGTATGAAAGGCAAAATGAGAGT--
---CCAACTGTCTCTT-ATAATAAGTCAATT-AAACTGATCTCCTAGTAA-AAAAGCTAG
AATTTAACCATAAGACCA-GAAGACCCTGTGAAGCTTAAACTAAAATATTAAACCCCATA
ACAACTACTTTCGGTTGGGGCGACCTTGG-AAAAAAAAAGAACTTCCAACA-ACACGACC
TC-CCTCGCACTA-----CA------C---TCAGGCCA-CAAGCCAA-CTAATGACCCAG
CAAAGCTGATAATCGAACCAAGTTACTCCAGGGATAACAGCGCA-TCCTCTTCA-GAG-C
CATATC--AAAG-AAGGTTTACG-ACCTCGATGTTGGATCAGGACATCCTAATGGTGCAG
ACGCTATTAAGGGTTCGTTTGTTCAACGATTAA---------------------------
------------------------------------------------------------
------------------------------------------------------------
------------------------------------------------------------
------------------------------------------------------------
------------------------------------------------------------
------------------------------------------------------------
------------------------------------------------------------
------------------------------------------------------------
------------------------------------------------------------
------------------------------------------------------------
------------------------------------------------------------
------------------------------------------------------------
------------------------------------------------------------
------------------------------------------------------------
------------------------------------------------------------
------------------------------------------------------------
------------------------------------------------------------
------------------------------------------------------------
-----------
>HM591511_O.maculatus_TNHC59846
GCCCAGCCCTAACAAAACAA-TAAAATCCACCATTGTCCGCCAAATAACGACGAGTTATA
ACTTAAAACTTAAAAGACTTGACGGTACCC-CACAACAACCTAGAGGAGCCTGTCTAATA
AACGATACCCCACGATTAACCCCACCCACCT--TAGCCTAA---C-AGTCTATATACCGC
CGTCGCCAGCCCACCTCATGAGAGAACAAAAGTGAGCTAAATAATCAT-CACATTAACAC
GACAGGTCAAGGTGTAACTAATAGGTAGGACCCAGATGGGCTACATTTTCTTATACAGAG
TATACGAA---TCAACCATGAAAAA-GTAACTGAAGGCGG-ATTTAGCAGTATATTAGGA
ACAAAAATACCTAATTGAAACCAAAGCAATGGGGTGCGCACACACCGCCCGT------CA
TCCCTG--CATCC------------AAACAAAC-TTA---T-CCATAA-T-AACA--C--
--ATCA--CT---AAA-CCAGGGCAAGTCGTAACATGGTAAGTGTACTGGAAAGTGCACT
TAGAAACAAAAAGTAGCTTACAAAAAAGCATTCGACCTACAA-CCGAACGACATT--ACA
-----TTAATCTTTTTGAGCCAAAATA----AACACACAAACATA-CATA-ATAAA--AA
AACAAAACATTTGACCGACCTAGTAGATGAGACTGAACAGTAA-A-C-AT-TCA---ATT
AGTACCGCAAGGGGAAATAAAC----AAGCAATAA----AAAGCAAAGTCTAATCCTTGT
ACCTTTCGCATCATGGTCTAGCAAG-AAACCAAAGACAAGAAGAATCAAAGCCTCCACCC
CCGAAACCAGATGAGCT-AC-TTTCAAGCAGCCTAAT-GGGCACACCCTTCTCTGTGGCA
AAAGAGTGGGAAGACTTAAAAGTAGAAGTGAAACGCCTACCGAATCTGGAGATAGTCGGC
TACCTTAAAAAGAATATTAGTTC-ACCACAGACCACA-AGA------------CCTATTC
TCCTGTGGAAAACTAATAAGGGTACAGCCTTATTGAAACAGGATACAACCTGAATTTGAA
AGA------AAATACACAA----TTAACCCAGTAGGCCTTAAAGCAGCCACCTGACAAAA
TATCGTTAAAGAATTA--TCATATT---AATTCA-C-CCACTAA--CCAAAAACTCCAAA
CCTACTAAAGGTAGG-CCATTACAATGGGCACTATTATGCTAGAACTAATAATAAGACAA
CCTCTCT-TCATGCACCTTTCCACTAAAA-CAGGACAAACCACTAGCCATTAACAGACCA
CTA-AAGGCACTTAACCAAACT-CTACACAACTT--AAAACAGACTGTTACCCCTACACA
GGCGCATTAAAAAGAAAGATCGACCGTTATAAAAGGAATTCGGCAAACACAAGACTCCAA
CTGTTTAACAAAAACATAACCTTTAGAACAAACCAATATTAAAGGCGA------------
CGCCTGCCCAGTGAACA------------ATTAAACGGCCGCGGTATCCTAACCGTGCAA
AGGTAGCATAATCACTTGTCTACTAATTATAGACCTGTATGAAAGGCAAAATGAGAGT--
---ATAGCTGTCTCTT-ATAACAAATCAATT-AAACTGATCTCCTAGTAA-AAAAGCTAG
AATTTAACCATAAGACCA-GAAGACCCTGTGAAGCTTAAACTAAAATATTAAACCACATA
ATAACTACTTTCGGTTGGGGCGACCTTGG-AAAAAAAAAGAACTTCCAACA-ACACGACC
TC-CCTCGTACCA-----TC--CAC-T----CAGGCTAACAAG-CAA-CTAACGACCCAG
CAAAGCTGATAATCGAACCAAGTTACTCCAGGGATAACAGCGCAATCCTCTTCA-GAG-C
CATATC--AAAG-AAGGTTTACG-ACCTCGATGTTGGATCAGGACATCCTAATGGTGCAG
ACGCTATTAAGGGTTCGTTTGTTCAACGATTAA---------------------------
------------------------------------------------------------
------------------------------------------------------------
------------------------------------------------------------
------------------------------------------------------------
------------------------------------------------------------
------------------------------------------------------------
------------------------------------------------------------
------------------------------------------------------------
------------------------------------------------------------
------------------------------------------------------------
------------------------------------------------------------
------------------------------------------------------------
------------------------------------------------------------
------------------------------------------------------------
------------------------------------------------------------
------------------------------------------------------------
------------------------------------------------------------
------------------------------------------------------------
-----------
>Eirenis_modestus_ROM23440
GCCTAACTGTAACATAACAA-TTAAACCACCAATTGTTCGCCAAATAACTACGAGTAAAA
ACTTAAAATTTAAAAGACTTGACGGTACCT-CACAACAACCTAGAGGAGCCTGTCCA-TA
ACCGATACCCCACGATTAACCCCACCCCCCC--TAGCC-AA---C-AGTCTATATACCGC
CGTCGCCAGCTTACCTTGTGAAAGAAACAAAGTAAGCCCAATAGTCAC--ACACTAACAC
GACAGGTCGAGGTGTAACTAATGGGGGGGC-CAAGATGGGCTACATTTTCTAACACAGAA
AATACGAA---TAAACTATGAAAA-AGAAACTGAAGGCGG-ATTTAGCAGTACATTAAGA
ATAA-AATACTTAGTCGAAATAAATGCAATGAGGTGCGTACACACCGCCCGT------CA
TCCCTGT---------------TGAAAAAACAC--CACAAA-TCCATA-A-A--------
------------------------------------------------------------
------------------------------------------------------------
------------------------------------------------------------
------------------------------------------------------------
------------------------------------------------------------
------------------------------------------------------------
------------------------------------------------------------
------------------------------------------------------------
------------------------------------------------------------
------------------------------------------------------------
------------------------------------------------------------
------------------------------------------------------------
------------------------------------------------------------
------------------------------------------------------------
------------------------------------------------------------
------------------------------------------------------------
-----------AAACATAACCTTTAGACA-AACAAATATTAAAGGCAA------------
CGCCTGCCCAGTGAATA------------ATTAAACGGCCGCGGTACCCTAACCGTGCAA
AGGTAGCGTAATCATTTGTCTACTAATTATAGACCAGTATGAAAGACGAAATGAGGGT--
---CTAACTGTCTCTT-ATAATAAATCAATG-AAACTGATCTCCCAGTAA-AAAAGCTGG
AATTCCCCCATAAGACCA-GAAGACCCTGTGAAGCTTAAACTAAACTATTAAAACACATA
ATAGCTACTTTCGGTTGGGGCGACCTTGG-AAAAAAAAAGAACTTCCAAAC-ACCATGAG
CC-ATACCTCACA-----CA---AC------CAGGCCCACAAGCCAA-TAAACGACCCAG
CACAGCTGAAAAATGAACCAAGTTACTCCAGGGATAACAGCGCAATCTTCTTCAAGAGCC
CATATCAAAAAG-AAGGTTTACG-ACCTCGATGTTGGATCAGGACATCCTAATGGTGCAG
CCGCTATTAAGGGTTCGTTTGTTCAACGATTAACAGTCCTACGTGATCT---------AA
CCAACACATACTCATACTATTCAACCTCTTACCTGTAGGATCAAACATCTCAACCTGATG
AAACTTCGGATCCATACTATTAACCTGCTCAGCCCTACAAATCATAACCGGATTCTTCCT
AGCCATTCACTACACAGCCAACATTAACCTGGCCTTCTCATCAATCGTCCATATCACACG
TGACGTCCCATACGGGTGAATTATACAAAACCTTCACGCAATCGGCGCATCAATATTCTT
CATCTGTATCTACATCCACATCGCACGAGGACTCTACTACGGATCCTATCTTAATAAAAA
TGTGTGGTTATCAGGAACCACTCTAATAATTATTCTTATAGCAACAGCCTTCTTTGGCTA
CGTACTACCATGGGGACAAATATCATTCTGAGCAGCAACAGTAATTACCAACCTACTAAC
AGCTATTCCATACATTGGCACAGCATTAACCACATGATTATGGGGCGGATTCTCAATCAA
TGACCCCACCCTAACCCGATTCTTTGCCCTACACTTCATCCTACCATTTACTATCATCTC
ATTATCCTCAATTCACATTATACTATTACACACAGAAGGCTCTAGCAACCCCCTAGGAAC
AAACTCAGATATTGATAAAATCCCATTTCACCCATATCACTCCTACAAAGACACCCTTAT
ACTAACCACTATGATCACTACAATATTCACAATCATATCATTCACCCCCGATATCTTCAA
CGACCCTGAAAACTTCTCAAAAGCCAACCCACTAGTAACACCACAACACATCAAGCCAGA
ATGATACTTCTTATTCGCCTATGGAATCCTACGATCCATCCCCAATAAACTAGGGGGAAC
CGTAGCTCTTGTACTCTCCGTGACAATCCTATTCACGATGCCATTCACCCACACTTCATA
CTTACGATCTATAACTTTCCGCCCCCTAATGCAGCTAATATTCTGAACCCTAGTAGCCAC
ATTCATTACAATCACATGAGCAGCCACTAAACCAGTAGAACCACCATTTACTCTTATTGG
ACAAATCACTTCCATACTATACTTCCTATTCTTCATCACTAACCCCCTATTAGGCTGACT
AGAAAATAATA
>Lytorhynchus_diadema_SPM002589
GCCTAACTGTAACACAACAA-TTAAATTACGAATTGTTCGCCAAATAACTACGAGTAAAA
ACTTAAAATTTAAAAGACTTGACGGTGCTT-CACAACGACCTAGAGGAGCCTGTCTAATA
ACCGATACTCCACGATTAACCCAACCCACCC--TGGCCCCA---C-AGTCTATATACCGC
CGTCGCCAGCCTACCTTATGAAAGAAACAAAGTAAGCTAAATAGTGCA---CACTAACAA
GACAGGTCGAGGTGTAACTCATGGGTGGGA-CAAGATGGGCTACATTTTCTAATATAGAA
AATACGAA---TAAACTATGAAAAGAGAAACTGAAGGCGG-ATTTAGCAGTAAACTAGGA
ATAAACACACCTAGTCGAAATCAACGCAATGAAGCGCGTACACACCGCCCGT------CA
TCCCTGC-AAACAC--------ACAAAACCATC--AATAAT-ACAACA---AACA-AC--
--TTTAAA----------------------------------------------------
------------------------------------------------------------
------------------------------------------------------------
------------------------------------------------------------
------------------------------------------------------------
------------------------------------------------------------
------------------------------------------------------------
------------------------------------------------------------
------------------------------------------------------------
------------------------------------------------------------
------------------------------------------------------------
------------------------------------------------------------
------------------------------------------------------------
------------------------------------------------------------
------------------------------------------------------------
------------------------------------------------------------
--------------------------CCGGATCGASTATTAA-GGCA-------------
CGCCTGCCCGGTGA-TA------------ATTAAACGGCCGCGGTACCCTAACCGTGCAA
AGGTAGCGTAATCATTTGTCTACTAACTATAGACCTGTATGAAAGGCAAAATGAAGGT--
---CTAACTGTCTCTT-ATAATAAATCAATG-AAACTGATCTCCTAGTCA-AAAAGCTAG
GATTACCCCACAAGACCA-GAAGACCCTGTGAAGCTTAAACTAAACTATTAAAACCCATA
ATAGCTACTTTCGGTTGGGGCGACCTTGG-AAATAAAAAGAACTTCCAAAC-CAAATGAT
TA----TACTCAT-----AT-------AAACCAGGCCCACAAGCCAA-TAAATGACCCAG
TACAGCTGATAATTGAACCAAGTTACTCCAGGGATAACAGCGCAATCTTCTTCAAGAGCC
CATATCAGAAAGTAAGGTTTACG-ACCTCGATGTTGGATCAGGACATCCTAATGGTGCAG
CAGCTATTAAGGGTTCGTTTGTTCAACGATTAACAGTCCTACGTGATCTGAGTTC-----
-------ACGCTCCTATTATTCAACCTACTCCCAGTAGGATCAAACATTTCAACATGGTG
AAACTTCGGATCTATACTACTAGCCTGTTCCACCCTACAAATCATCACTGGATTTTTCCT
AGCAATCCACTACACAGCCAACATTAATCTAGCCTTCACATCCATTGTACACATCACACG
AGATGTACCATGCGGGTGAATCATACAAAATCTGCATGCAATTGGAGCATCGATATTCTT
TATTTGCATCTACATTCACATTGCACGCGGATTATATTATGGCTCTTACCTCAACAAAAA
TGTATGACTATCAGGAACCGCCCTTCTAATTATTCTAATAGCAACAGCCTTCTTCGGCTA
TGTCCTTCCCTGAGGACAAATATCATTCTGAGCTGCAACCGTAATCACAAACTTATTAAC
AGCCGTACCATACATTGGCACAATACTAACCACCTGACTATGAGGTGGTTACTCAATCAA
CGACCCAACCCTAACCCGATTCTTTGCCCTGCACTTTATCCTACCGTTCGCTATTATTTC
CTTATCATCAATCCACATCATACTCCTCCACTCAGAAGGATCAAGCAACCCACTAGGAAC
AAACTCAGACATCGATAAAATCCCGTTTCACCCATACCACTCCTACAAAGACACCCTCAT
ACTCACAATTATAATCACTATCTTATTTATTATCATAACATTCACCCCCAACATCTTCAA
CGACCCAGAAAACTTCTCAAAAGCCAACCCACTAGTAACACCACAGCACATTAAACCAGA
ATGGTACTTCCTATTCGCTTACGGAATCCTCCGGTCAATCCCAAACAAACTTGGCGGGAC
TGTAGCCCTTGTACTATCAGTAATAATCCTACTAACAATACCATTCACCCATACCTCACA
CATACGATCAATAACGTTCCGCCCACTAACGCAACTAATATTCTGAACCCTTGTAGCCAC
ATTTATCACAATCACATGAGCAGCCACAAAACCAGTAGAACCACCATTTACTGCTATCGG
CCAAGCAACCTCAACACTATACTTTATATTCTTCATCACAAACCCAATCCTGGGTTGATT
AGAAAACAAAC
>Thrasops_jacksonii_ELI509
------------------------------------------------------------
------------------------------------------------------------
------------------------------------------------------------
------------------------------------------------------------
------------------------------------------------------------
------------------------------------------------------------
------------------------------------------------------------
------------------------------------------------------------
------------------------------------------------------------
------------------------------------------------------------
------------------------------------------------------------
------------------------------------------------------------
------------------------------------------------------------
------------------------------------------------------------
------------------------------------------------------------
------------------------------------------------------------
------------------------------------------------------------
------------------------------------------------------------
------------------------------------------------------------
------------------------------------------------------------
------------------------------------------------------------
------------------------------------------------------------
------------------------------------------------------------
------------------------------------------------------------
------------------------------------------------------------
CGCCTGG---GTGAACA------------ATTAAACGGCCGCGGTATCCTAACCGTGCAA
AGGTAGCATAATCATTTGTCTACTAATTATAGACCAGCATGAAAGGCAAAATGAGGGC--
---CTAACTGTCTCTT-ATAATTAATCAATT-AAACTGATCTCCCAGTAA-AAAAGCTGG
AATACCCCCATAAGACCA-GAAGACCCTGTGAAGCTTAAACTAAATTATTAAACCCAATA
ATAAATACTTTCGGTTGGGGCGACCTTGG-AAAAAAAAAGAACTTCCAAAC--CA-TG--
---ACCCTCATTA-----CA------------AGGCCAACAAGCCAA--AAACGACCCAG
CAATGCTGATTAACGAACCAAGTTACTCCAGGGATAACAGCGCAATCCTCTTCAAGAGCC
CATATCAAAAAG-AGGGTTTACG-ACCTCGATGTTGGATCAGGACATCCTAATGGTGCAG
CCGCTATTAAGGGTTCGTTTGTTCAACGATTAAC-GTC--------------------AA
CCAACACACACTCCTCCTATTTAACCTATTACCAGTGGGGTCAAATATCTCAACTTGATG
AAATTTTGGATCAATACTACTATCCTGCTTGACCCTACAAACCATAACCGGCTTCTTCTT
GGCTATCCACTACACAGCCAACATTAACTTAGCTTTCTCATCTATTATCCATATCACACG
AGATGTCCCATACGGATGAATTATACAAAACACCCACGCAATTGGAGCATCCATATTCTT
TATCTGCATCTACACACACATTGCACGTGGCTTGTACTACGGCTCATACCTAAACAAAAA
TGTCTGATTATCAGGAACCACTCTACTAATTACCCTAATAGCAACAGCATTCTTCGGCTA
TGTACTTCCATGAGGACAAATATCATTCTGAGCAGCAACAGTAATCACCAACCTACTAAC
AGCCGTACCATACACTGGCACAACTCTAACTACTTGACTGTGAGGGGGCTTCTCAATCAA
CGACCCAACCCTAACCCGATTCTTCGCCCTCCACTTTATTCTTTCATTCGCTATCATCTT
CTTATCCTCAATTCATATCATAATACTTCACACAGAAGGCTCTAGCAACCCATTAGGAAC
AAATTCAGACATCGACAAAATCCCATTCCACCCCTACCACTCTCACAAAGATATCCTTAT
GCTAACCATAATAATAACCATAGTATTAATCATCATATCATTCACCCCAAATGTATTTAA
CGACCCTGAAAACTTCTCAAAAGCTAACCCCCTCGTAACACCCCAACATATCAAACCAGA
ATGATATTTCCTATTTGCCTACGGAATTCTACGTTCAATCCCCAATAAATTAGGAGGAAC
CGTGGCCCTTCTACTATCAGTAACTATCCTATTAACAGCACCATTTACCCATACCTCATA
CGTACGATCTATAACTTTCCGCCCACTAATACAATTCATATTCTGAACCCTAATTGCCAC
ATTTATCACAATCACATGGGCAGCAACTAAACCGGTAGAACCCCCATTTAACCTCATCGG
ACAAACAACATCACTACTATACTTTCTATTTTTCATTATAAACCCCATACTCGGATGACT
AGAAAATAAAA
>Philothamnus_irregularis_KU290488
------------------------------------------------------------
------------------------------------------------------------
------------------------------------------------------------
------------------------------------------------------------
------------------------------------------------------------
------------------------------------------------------------
------------------------------------------------------------
------------------------------------------------------------
------------------------------------------------------------
------------------------------------------------------------
------------------------------------------------------------
------------------------------------------------------------
------------------------------------------------------------
------------------------------------------------------------
------------------------------------------------------------
------------------------------------------------------------
------------------------------------------------------------
------------------------------------------------------------
------------------------------------------------------------
------------------------------------------------------------
------------------------------------------------------------
------------------------------------------------------------
------------------------------------------------------------
------------------------------------------------------------
-------------------------------------ATTAAAGGCA-------------
CGCCTGCCCAGTGAACA------------ATTTAACGGCCGCGGTATCCTAACCGTGCAA
AGGTAGCATAATCATTTGTCTACTAATTATAGACCAGCATGAAAGGCAAAATGAGGGT--
---CTGACTGTCTCTT-ATAATTAATCAATT-AAACTGATCTCCCAGTAA-AAAAGCTGG
GATAACCACATAAGACCA-GAAGACCCTGTGAAGCTTAAACTACACTATTAAATCCTATA
ATAGCCACTTTCGGTTGGGGCGACCTTGG-AAAAAAAAAGAACTTCCAAACA-AA-TGAT
AT-ATATATACAT-----CA-CCAACT---T-AGGCCCACAAGCCAC-CTAACGACCCAG
CATAGCTGATTATTGAACCAAGTTACTCCAGGGATAACAGCGCAATCCTCTTCAAGAGCC
CATATCAAAAAG-AGGGTTTACG-ACCTCGATGTTGGATCAGGACATCCTGATGGTGCAG
CCGCTATCAAGGGTTCGTTTGTTCAACGACTAA-TGTCCTACGTGATCTGAGTTC---AA
CCAACACATACTCCTCATATTTAATCTATTACCTGTAGGATCAAATATCTCAACCTGATG
AAACTTTGGCTCTATACTACTTACCTGCTTAATCCTACAAACTATAACTGGGTTTTTCCT
AGCCATCCACTATACAGCTAATATTAACCTAGCCTTTTCATCTATCGTCCACATTACACG
AGATGTGCCACACGGCTGAATCATACAAAACCTTCATGCAATTGGAGCATCAATATTCTT
TATCTGTATCTACACACACATCGCACGAGGACTTTACTACGGATCCTACCTAAACAAAAG
CGTGTGATTATCAGGGACTACTCTATTAATTACCCTAATAGCAACAGCCTTCTTTGGCTA
CGTTCTACCATGAGGACAAATATCATTCTGAGCAGCAACTGTAATCACCAACCTCCTAAC
AGCCGTACCCTACATCGGCACAACACTAACCACTTGATTATGGGGGGGATTCTCAATTAA
TGATCCAACCCTAACACGATTTTTTGCCCTCCATTTTATCCTTCCATTCGCTATTATCTC
CTTATCCTCCATCCACATTATGCTCTTACACACAGAAGGTTCTAGCAACCCATTAGGGAC
AAACTCAGACATCGACAAAATCCCATTCCACCCGTACCACTCTCACAAAGATATTTTAAT
ACTCACCATCATATTCACCCTACTATTTACAATTATATCATTCACCCCAAATATCTTTAA
TGACCCAGAAAACTTCTCAAAAGCCAACCCACTTGTAACCCCACAACACATTAAGCCAGA
GTGATACTTCTTATTTGCCTACGGAATCCTTCGATCCATCCCAAACAAACTAGGCGGAAC
CTTGGCTTTAATCCTATCAGTAGCTATCCTAATAACAGCACCATTCACCCACACCTCCAA
CGTCCGATCTATAACATTCCGTCCACTTATACAATTAGTATTTTGAACCATAATCGCCAC
ATTCATTACAATTACATGAGCAGACCTGAAACCAGAAAAACCACCATTTAACCTCATTGG
TCAAGTAACCTCCTCACTTTACTTCATGTTTTTCATTATAAACCCAATCCTTGGATGGTT
AGAAAATAAAA
>KJ719252_O.ningshaanensis
GCCCAGCCATAACACAACAA-TCAAATAACTAATTGTTCGCCAAATAACTACGAGTAAAA
ACTTAAAATTTAAAAGACTTGACGGTACTT-CACAACAACCTAGAGGAGCCTGTCTAATA
ACCGATACCCCACGATTAACCCGACCCCCCC--TAGCCCAA---C-AGTCTATATACCGC
CGTCGCCAGCTTACCTTGTGAAAGAAACAGAGTGAGCCCAACAGACCC---CACTAATAC
GACAGGTCGAGGTGTAACTAATGGGGGGGA-TAAGATGGGCTACATTTTCTAATACAGAA
AATACGAA---TAAGCTATGAAATTAAAAACTGAAGGCGG-ATTTAGCAGTACGCTAAGA
ACAA-AATACTTAACCGAAATCAACGCAATGAAGTGCGTACACACCGCCCGT------CA
TCCCTGT-CCACAA---------CCAAAAAAAT---------TCATAA-A-CACA--CC-
--ACCACCAC-T-AAA-GCAGGGCAAGTCGTAACATGGTAAGCGTACTGGAAAGTGCGCT
TAGAAACAAAAAGTAGCTTAC-AAAAAGCACTCGACCTACAC-TCGAGCGACATTAGACA
-----ATAATCTTTTTGAGCCAACGGCT-A-CACATATACAAACA-TCCACAAACAACTA
AACAAACCATTTGACCCACCAAGTAGATGCGATCGAACAGTAA-A---AT-AACCAC-AA
AGTACCGCAAGGGAAAAACCGC----AAGCAATAA----ACAGCAAAGACTAACCCTTGT
ACCTTTTGTATCATGGTTTAGCAAGCAAGCCGCGGACAAGAAGAACCAAAGTCCACCCCC
CCGAAACCAGATGAGCT-AC-TTTCAAGCAGCCTAAT-GGGCACACCCTTCTCTGTAGCA
AAAGAGTGGGAAGACTTAAAAGTAGAAGTGAAACGCTTACCGAACCTGGAGATAGCTGGC
TACCCAAAAAAGAATCTAAGTTCCACTTTAGGCCAGA-CCA-TAAT-CACT--TAT--T-
ACCTAAAGATAATCAATAGGGGTACAGCTCTATTGAAACAGGATACAACCTGAATTTGAG
AGG------AACCGCAC-CACC-AACAACCAGTGGGCCTTAAAGCAGCCACCCAACAAAA
TATCGTTAAAGAATTAACAAAAA-----AATCCT-A-ACACCCA--CCCAAAACTCCAAA
CAAACTAAAGGTAGACTCATACTCATGAGTGCTATTATGCTAAAACTAATAATAAGACAC
CCTCTCT-TAACGCACCCATCCCCTAGAA-ACGGATAAACCACTAGCCATTAACAGACCA
CAA-CAGGTAAC-AAATCAACCAATACACACCCT--TACACAAACTGTGACACCAACACA
GGCGCGTTAAAAAGAAAGATCAACCATTATAAAAGGAACTCGGCAAAC-CAAGACCCCAA
CTGTTTAACAAAAACATAACCTTTAGCCAAA-CAAATATTAAAGGCAA------------
CGCCTGCCCAGTGAACA------------ATTAAACGGCCGCGGTACCCTAACCGTGCAA
AGGTAGCGTAATCATTTGTCTATTAATTGTAGACCAGCATGAAAGGCAAAATGAGGGT--
---CTAACTGTCTCTT-ATAATAAATCAATT-AAACTGATCTCCTAGTAA-AAAAGCTAG
AATTCCCACATAAGACCA-GAAGACCCTGTGAAGCTTAAACTAAACTATTAAACCCAATA
ATAGCTACTTTCGGTTGGGGCGACCTTGG-AAAAAAAAAGAACTTCCAAACACCATGATT
ATACCTCATACCC----------------ATCAGGCCTACAAGCCAC-TAAACGACCCAG
CACAGCTGAGAACCGAACCAAGTTACTCCAGGGATAACAGCGCCATCTTCTTCAAGAGCC
CATATCAAAAAG-AAGGTTTACG-ACCTCGATGTTGGATCAGGACATCCTAATGGTGCAG
CCGCTATTAAGGGTTCGTTCGTTCAACGATTAA-------------------------AA
CCAACATGCGCTTCTATTAGTGAACCTCCTCCGGGTAGGACTAAACATCGCAACCTGGTG
AAACTTTGGCTCAATACTACTAACCTGCTCAATACTACAAATCATAACCGGCTTCTTCCT
GGCGATCCACTATACAGCCAACATTGATCTAGCCTTCTCATCCATCATTCACATCACTCG
TGATGTCCCATACGGATGAATCATACAAAACCTCCACGCAACCGGCGCATCTATATTCTT
CATCTGCATCTACACCCACATCGCACGTGGACTTTACTACGGCTCCTACCTAAACAAAGA
GGTTTGATTGTCAGGAACCACCCTTCTGATCACCCTAATGGCAACAGGCTTCTTTGGTTA
TGTTCTACCGTGGGGACAGATATCCTTCTGAGCAGCAACAGTAATTACAAACCTACTTAC
GGCGGTACCATATCGTGGTACCGCCCTAACTACCTGACTCTGAGGCGGATTCTCAATCAA
TGACCCGACCCTCACTCGATTTTTCGCATTGCACTTCATCCTTCCATTCTCTATTATTTC
ACTATCCCTAATTCACATCATACTCCTACACAACGAGGGTTCCGGCAACCCTCTGGGGAC
AAACTCAGACATTGACAAAATCCCATTCCACCCCTACCACTCTCACAAAGACATCCTCAT
ACTAACCGCCCTAATCACCCTACTATTCATCACCATGTCATTTACTCCCAACATCTTTAA
CGACCCGGAAAACTTTTCAAAGGCCAACCCAATAGTAACACCACAGCACATCAAACCAGA
GTGATACTTCTTATTTGCCTACGGTATTCTACGATCGATTCCAAATAAACTGGGGGGAAC
CTTAGCCCTAATCCTGTCGGTCTCTATCCTACTCACAATACCATTCACCCACACCTCCAA
CGTGCGGTCAATAACCTTCCGCCCACCAACACAATTTATATTTTGAACCCTAATTGCCAC
CTTCATGACAATTACATGAGCGGCCACCAAACCAGTAGAGCCGCCATTCACCTTTATCGG
ACAAATGACCTCTATTCTATACTTTTCATTTTTTATTATAAACCCACTGTTGGGTTGATC
AGAAAACAAAC
>GQ181130_Elaphe_poryphyracea
GCCTAACCATAACACAACAA-TTAAATCACCCATTGTTCGCCAAATAACTACGAGTAAAA
ACTTAAAATTTAAAAGACTTGACGGTACCT-CATAACAACCTAGAGGAGCCTGTCTAATA
ACCGATACCCCACGATCAACCCAACCCACTC--TAGCCTAA---C-AGTCTATATACCGC
CGTCGCCAGCCTACCTTGTGAAAGAAACAAAGTGAGCCTAATAATCAC--ACACTAACAC
GACAGGTCGAGGTGTAACTCATGGGTGGGCCTAAGATGGGCTACATTTTCTAATACAGAA
AATACGAATTTTTAGCTATGAAAAA-GAAACTGAAGGCGG-ATTTAATAGTACACTGAGG
ACAA-CATGCTCAGTCGAAACTAACGCAATGAGGTGCGTACACACCGCCCGT------CA
TCCCTGT-TAATAA--------ACCAATAAAAA-------T-ACATAA---AACAAACT-
--TCCACCTT---TAA-GCAGGGCAAGTCGTAACATGGTAAGCGTACTGGAAAGTGCGCT
TAGAAACAAAAAGTAGCTTAC-ACAAAGCATTCGACCTACAC-TCGAACGACATT--ATA
-----TTAATCTTTTTGAGCTGAAACCG-A-ACGACCCAAATATATTCTAAACCAA-CAA
AACAAAACATTTGACCCACCAAGTAGATGTGATCGAACAGTAA-A---CT-AACCACACC
AGTACCGTAAGGG-AAACTATA----AAGCAACTA----ACAGCAAAGATTAAACCTTGT
ACCTTTCGCATCATGGTCCAGCAAG-AAACACAAGACAAGAAGAATCATAGCCTCCA-CC
CCGAAACCAGATGAGCT-AC-TTTAAAGCAGCCTAAT-GGGCACACCCTTCTCTGTAGCA
AAAGAGTGGGAAGACTTAAAAGTAGAAGTGAAACGCTTACCGAATCTGGAGATAGCTGGC
TACCCAAAAAAGAATCTAAGTTCAACCTTAGACCAAA-ACAATAAC-TAAT--TAT--T-
ATCTAAGGATAATCAACAGAGGTACAGCTCTGTTGAAACAGGATACAACCTGAATTTGAG
AGG-A---CAAACA-AT-CACC-CAACCCCAGTAGACCTTAAAGCAGCCAACTAAAAAAA
TATCGTTAAAGAATTTAAACAAA-----GATCCA-A-ATATCAA--TTAAAAACTCCAAA
TAAACTAAAGGTAGACCCATACTCATGGGTATTATTATGCTTGAACTAATAATAAGACAA
CCTCTCT-ATATGCACCTATCCACTAGGC-CCGGATAAACCACTAGTAATTAACAGACCA
CAA-TAGGCACA-AAC-AAACCTCTACACATCTT--AAAATAAACTGTGACCCCAACACA
GGCGCATTAAAAAGAAAGATCCACCATTATAAAAGGAACTCGGCAAAC-AAAGACCCCAA
CTGTTTAACAAAAACATAACCTTTAGCCAAA-CAAATATTAAAGGCAA------------
CGCCTGCCCAGTGAAGA------------ATTAAACGGCCGCGGTACCCTAACCGTGCAA
AGGTAGCGTAATCATTTGTCTACTAATTATAGACCAGTATGAAAGGCAAAATGAGGGT--
---CCAACTGTCTCTT-ATAATAAATCAATT-AAACTGATCTCCTAGTAA-AAAAGCTGG
GATTCCAACATAAGACCA-GAAGACCCTGTGAAGCTTAAACTAAACTATTAAACCACATA
ATAACTAATTTCGGTTGGGGCGACCTTGG-AAAAAAAAAGAACTTCCAAACACCATGGCC
T---ACCACACCA-----CT--------AAACAGGCCCACAAGCCAA-CAAACGACCCAG
CATAGCTGATAATTGAACCAAGTTACTCCAGGGATAACAGCGCAATCTTCTTCAAGAGCC
CATATCAAAAAG-AAGGTTTACG-ACCTCGATGTTGGATCAGGACATCCTAATGGTGCAG
CCGCTATTAAGGGTTCGTTTGTTCAACGATTAA-------------------------AA
CCAACACATGCTCCTTCTATTTAACCTCCTACCAGTAGGACTAAATATCTCAACCTGATG
AAACTTCGGATCTATATTACTAACATGTTTAATCCTACAAATCATAACCGGATTCTTCCT
AGCAATTCATTACACAGCCAATATTAACCTAGCCTTCTCATCTATTGTACACATCACACG
AGATGTTCCCTACGGATGAATCATACAAAACCTACACGCAATCGGCGCATCCATATTCTT
TATCTGCATCTATATCCACATCGCACGAGGACTATACTACGGATCCTATCTTAATAAAAA
TGTCTGACTATCAGGAACCACACTACTTATAATTCTTATAGCAACAGCATTCTTTGGCTA
CGTACTACCATGAGGACAAATATCATTCTGAGCAGCAACAGTAATCACAAACCTACTGAC
AGCCGTACCGTACATCGGCACAACACTCACCACTTGGTTCTGAGGGGGCTTCTCAATTAA
CGACCCCACTCTGACCCGATTCTTCGCCCTTCACTTTATTCTCCCATTCACCATTATCTC
CCTATCCTCGATTCACATCATACTACTACACACAGAAGGCTCCAGCAACCCATTAGGAAC
TAACTCAGACATTGACAAAATTCCATTCCACCCATACCACTCTCACAAAGATATCCTAAT
ACTAACTATTATAATTACCCTGCTATTTATCATCATATCATTCACCCCAAATATCTTTAA
CGACTCAGAAAACTTCTCGAAGGCCAACCCCCTGGTTACACCACAACACATTAAACCAGA
ATGATACTTCTTATTTGCCTACGGTATTCTACGCTCTATTCCCAATAAACTAGGGGGAAC
CCTAGCTCTCGTACTATCCGTAACCATCCTACTAACACTACCATTCACACACACCTCACA
CATACGCCCTATAACCTTTCGCCCACTATCACAACTAATATTCTGAACACTAGTAGCCAC
GTTCATCACAATCACATGAGCAGCCACTAAACCAGTAGAACCACCATTCGTCCTAATTGG
TCAATCAACCTCCACCCTATACTTCTCATTCTTTATTATAAACCCACTGCTCGGTTGACT
AGAAAACAAAA
>KF148620_Cyclophiops_major
GCCTAACCATAACACAACAA-TCAAATTACCAATTGTTCGCCAAATAACTACGAGTAAAA
ACTTAAAATTTAAAAGACTTGACGGTACCC-CAAAACAACCTAGAGGAGCCTGTCTAATA
ACCGATACCCCACGATCAACCCAACCCTCCC--TAGCCTAC-----AGTCTATATACCGC
CGTCGCCAGCCTACCTTATGAAAGAAACAAAGTGAGCTGAATAGTCAT-TACACTAACAC
GACAGGTCGAGGTGTAACTCATGAGAGGGCCCAAGATGGGCTACATTTTCTAACCCAGAA
AACACGAA---TAAACTATGAAATATAAAACTGAAGGCGG-ATTTAGCAGTATACTAAGA
ACAA-AATACTTAGTCGAAATCAACGCAATGAGGTGCGTACACACCGCCCGT------CA
TCCCTGT-CAACTA--------ACCAAAAACAT---------TCATAA----TTAAAT--
--ACAAGATT-T-AAA-ACAGGGCAAGTCGTAACAAGGTAAGCGTACTGGAAGGTGCGCT
TAGAAACAAAAAGTAGCTTAC-AAAAAGCATTCGACCTACAC-TCGAACGACATT--ATA
-----CTAATCTTTTTGAGCTGAACTAA-A-CTAACACCAACATA-TAGACTTTAG-CCA
AACAAAACATTTGACCAACCTAGTAGATGTGATCGAACAGTAA-A---TA-AACCACAAC
AGTACCGTAAGGG-AAACTATT----AAGCAATAA----ATAGCAAAGACTAACCCTTGT
ACCTTTCGCATCATGGTCTAGCAAG-AAACCAAAGACAAGAAGACTCACAGCCTCCA-CC
CCGAAACCAGATGAGCT-AC-TTTAAAGCAGCCTAAC-GGGCGCACCCTTCTCTGTAGCA
AAAGAGTGGGAAGACTTAAAAGTAGGAGTGAAACGCTTATCGAATCTGGAGATAGCTGGC
TACCTAAAAAAGAATCTAAGTTCAACCTTAGACCAAA-ACAATAAC-CACT--TAT--C-
ATCTAAGGATAATCAATAGGGGTACAGCTCTATTGAAACAGGATACAACCTGAATTTGAG
AGA-A---AATACGCAT-TACC----CCCCAGTAGGCCTTAAAGCAGCCACCTAACAAAA
TATCGTTAAAGAATTTAACCAAAT----AAACCC-A-CCATCAA--CTAAAAACTCCAAA
CTAACTAAAGGTAGACCCATATTTATGGGTATTATTATGCTAGAACTAATAATAAGACAA
CCTCTCT-ACATGCACCTATCCACTAGACCACGGATAAACCACTAGCCATTAACAGACCA
CAA-TAGGCACT-AACTAAACCAATACCCACCCA--AAATTAAACTGTGACCCCAACACA
GGCGCATCAAAAAGAAAGATAAAATATTATAAAAGGAACTCGGCAAAC-AAAGGCCCCAA
CTGTTTAACAAAAACATAACCTTTAGCCAAA-CAAATATTAAAGGCAA------------
CGCCTGCCCAGTGAACA------------ATTAAACGGCCGCGGTACCCTAACCGTGCAA
AGGTAGCATAATCATTTGTCTACTAATTATAGACCTGTATGAAAGGCAAAATGAGGGC--
---CCAACTGTCTCTT-ATAATAAATCAATT-AAACTGATCTCCTAGTAA-AAAAGCTAG
AATTACAACATAAGACCA-GAAGACCCTGTGAAGCTTAAACCAAACCATTAAACCAAATA
ATGACTACTTTCGGTTGGGGCGACCTTGG-AAAAAAAAAGAACTTCCAAACAACGTGACT
CT-ACCCACACTA-----AA---------AATAGGCTCACAAGCCAA-TAAACGACCCAG
CACAGCTGATAAATGAACCAAGTTACTCCAGGGATAACAGCGCAATCTTCTTCAAGAGCC
CATATCAAAAAG-AAGGTTTACG-ACCTCGATGTTGGATCAGGACATCCTAATGGTGCAG
CCGCTATTAAGGGTTCGTTTGTTCAACGATTAA-------------------------AA
CCAACACACACTTCTAATATTCAACCTTCTACCAATTGGGTCAAATATCTCAACCTGATG
AAACTTCGGATCTATATTACTAACCTGCTCAGCCCTACAAATCACAACCGGATTTTTCTT
AGCCATCCATTACACAGCCAATATCAACCTTGCCTTCTCATCCATCATTCACATTACACG
AGACGTACCACATGGATGAATCATACAAAATCTTCATGCCATTGGAGCATCCATATTTTT
TATCTGCATCTACATTCACATTGCACGCGGACTATACTACGGATCCTACCTAAACAAAAA
TGTCTGACTATCAGGAACCATTCTTCTAATAACCCTTATAGCAACAGCCTTCTTCGGTTA
TGTCTTACCCTGAGGACAAATATCATTCTGGGCTGCAACAGTAATTACAAACCTATTAAC
GGCTGTACCATATATTGGTACAGCCCTTACTACCTGATTATGGGGGGGCTTCTCAATTAA
TGACCCCACTCTAACCCGATTCTTTGCCCTTCACTTCATCCTTCCATTCACCATTATCTC
AATATCCTCAATCCACATCATACTTCTACACACAGAAGGGTCAAGTAACCCACTAGGAAC
AAACTCAGACATTGACAAAATCCCCTTCCACCCATATCACTCTCATAAAGACATTTTAAT
ACTAACAATATTAATCACCCTAATATTCATCATTATATCGTTCACCCCAAACATCTTCAA
CGACCCGGAAAACTTCTCAAAAGCTAACCCCCTGGTAACACCACAACACATCAAACCAGA
GTGGTACTTCTTATTCGCTTATGGAATCCTTCGATCTATCCCCAATAAACTAGGAGGTAC
CATAGCCCTCGTACTATCTGTAATAATCCTAATAACAGCACCCTTTACCCACACTTCAAA
CGTACGATCTATAACTTTCCGACCAATCATACAAATAGTATTCTGAGCTATAGTAGCCAC
ATTCATCACAATCACATGAGCAGCTACTAAACCAGTAGAACCGCCATTCACTATTATTGG
ACAATCAACATCACTACTATACTTCTTATTCTTTATTATAAACCCATTAGTAGGCCTATT
AGAAAATAAAA
>KF148622_Dinodon_rufozonatum
GCCTAACCATAACACAACAA-TAAAATCACATATTGTTCGCCAAATAACTACGAGTAAAA
ACTTAAAATTTAAAAGACTTGACGGTACCC-CACAACAACCTAGAGGAGCCTGTTCAGTA
ACCGATACTCCACGATTAATCCAACCTTCCC--TAGCCTAC---C-AGTCTATATACCGC
CGTCGCCAGCCTACCTTATGAAAGAAACAAAGTAAGCCAAACAGCCA--CACACTAACAC
GACAGGTCGAGGTGTAACTCATGGGGAGGACTAGAATGGGCTACATTATCTAATTCAGAT
AACACGGA---TAAACTATGAAACAAGAAACTAAAGGCGG-ATTTAGCAGTACACTATGA
ACAATAATACCTAGTCGAAATTAGCGCAATGGGGTGCGTACACACCGCCCGT------CA
TCCCTGT-CAACTT--------GACCAAAACAT---------TCATAA-A-CACAAAC--
--ACTAAACC-T-AAA-GCAGGGCAAGTCGTAACACGGTAAGCGTACTGGAAAGTGCGCT
TAGAAACAAAAAGTAGCTTACAACAAAGCACTCGACCTACAC-TCGAACGACATT--ACC
-----AAAATCTTTTTGAGCCGGACT-A-A-ACAATACAAATATA--TTAACCCCA-TCA
AACAAAACATTTGACCAACCAAGTAGATGCGATCGAACAGTAT-A-A-AC-AACCACATT
AGTACCGCAAGGG-ATAACCAC----AAGCAACAA----ATAGCAAAGATTAACCCTTGT
ACCTTTTGCATCATGGTCTAGCAAG-AAATCAAAGACAAGAAGAATCATAGCCTTCA-CC
CCGAAACCAGATGAGCT-AC-TTTAAAGCAGCCTAAT-GGGCACACCCTTCTCTGTAGCA
AAAGAGTGGGAAGACTCAAAAGTAGCGGTGAAACGCCTACCGAATCTGGAGATAGCTGGC
TACCCCAAAAAGAATCTAAGTTCAACCTTAGGACAAA-ACAATACC-CCAT--TAT--TT
ACCTAAGGGTAATCAATAAAGGTACAGCTTTATTGAAACAGGATACAACCTGAATTTGAG
AGG-A---AAACAAAAT-ATAT----CACCAGTAGGCCTTAAAGCAGCCACCTAATAAAA
TATCGTTACAGAATTAACTAAAA-----AACTCA-A-ACATCAA--ATAAAAACTCCAAA
CCAACTAAAGGTAGACCTATAATTATAGGTACTATTATGCTAGAACTAATAATAAGACAA
CCTCTCTTCAATGCACCCATCCCCTAGA--CCGGATACACCACTAGCCATTAACAGACCA
AAA-CAGGCATG-AAC-TAACCAAAACACACCTC-TAAATCAAACTGTGACCCCAACACA
GGAGCATTAAAAAGAAAGATTTAACATTATAAAAGGAACTCGGCAAAC-ACAGACCCCAA
CTGTTTAACAAAAACATAACCTTTAGCCAAA-CAAATATTAAAGGCAA------------
CGCCTGCCCAGTGAACA------------ATTAAACGGCCGCGGTATCCTAACCGTGCAA
AGGTAGCATAATCATTTGTCTACTAATTATAGACCTGTATGAAAGGCAAAATGAGGGT--
---CCTACTGTCTCTT-ATAATTAATCAATT-AAACTGATCTACTAGTAA-AAAAGCTAG
AATACCCACATAAGACCA-GAAGACCCTGTGAAGCTTAAACTAAACTATTAAATCAAATA
ATAGCTACTTTCGGTTGGGGCGACCTTGG-AAAAAAAAAGAACTTCCAACA-CCGTGATC
TT-CCTCACACCAT----TA-----------AAGGCTGACAAGCCAA-CAAAAGACCCAG
CAAAGCTGATAAATGAACCAAGTTACTCCAGGGATAACAGCGCAATCTTCTTCAAGAGCC
CATATCAAAAAG-AAGGTTTACG-ACCTCGATGTTGGATCAGGACATCCTAATGGTGCAG
CCGCTATTAAGGGTTCGTTTGTTCAACGATTAA-------------------------AA
CCAACACACACTCATACTATTTAACCTCCTCCCAGTAGGATCAAACATCTCAACCTGATG
AAACTTCGGATCCATACTACTAACCTGTTCAGCCCTACAAACTATAACCGGATTTTTTCT
GGCCATTCACTATACGGCCAACATTAATCTTGCCTTTTCATCTGTCATCCACATCACTCG
AGATGTCCCATACGGATGAACCATACAAAATCTCCATGCAATTGGCGCATCTATATTCTT
TATTTGCATCTATATCCACATCGCACGCGGACTTTATTACGGGTCTTACCTTAACAAAAA
CGTATGACTCTCAGGAACCATTTTATTATTTATTCTCATAGCAACAGCTTTCTTTGGTTA
CGTCCTACCATGAGGACAAATATCATTCTGAGCCGCAACAGTAATTACCAACCTACTAAC
AGCAGTACCATACATTGGCACAACACTTACTAATTGACTTTGAGGGGGTTTCTCCATTAA
TGACCCAACACTCACTCGATTCTTTGCCTTACACTTCATTCTTCCATTCACTATTATCTC
ACTATCCTCAATCCACATTATACTACTCCACACAGAAGGATCTAGCAACCCACTAGGAAC
AAACTCAGACATTGATAAAATCCCATTTCACCCATACCACTCCCACAAAGACATTCTAAT
ATTAACCATTATATTAACCACAATATTCATTATCATATCGTTCGCCCCAAACATCTTTAA
CGACCCAGAAAACTTCTCTAAAGCCAACCCAATAGTAACACCACAACACATTAAACCAGA
ATGATACTTCCTATTTGCCTACGGCATTCTCCGATCCATCCCAAACAAATTAGGGGGGAC
TGTAGCTCTAGTATTATCAGTAGCCATTCTACTAACAGCACCATTCACTCACACTTCACA
TATACGATCTATAACATTCCGCCCACTAACACAACTCATATTTTGAACCCTTGTAGCCAC
ATTCATAACAATCACATGAGCAGCCACTAAACCAGTAGAACCCCCATTCACCATAATCGG
CCAAATAACCTCTCTACTATACTTTTCATTCTTCATTATAAACCCCCTACTTGGTTGACT
AGAAAATAAAA
>KP684155_Hebius_vibakari
GCCTAACC-TAACAC-ACAA-TTAAACCACTAATTGTCCGCCAAATAACTACGAGTTAAA
ACTTAAAACTTAAAAGACTTGACGGTACTT-CACACCACCCTAGAGGAGCCTGTCTAATA
ACCGATACCCCACGATTAACCCAACCCGCCC--TAGCCTAA---C-AGTCTATATACCGC
CATCGCCAGCTCACCTTGTGAAAGAAACAAAGCGAGCCTAATAGTCAC---CACTTATAC
GATAGGTCGAGGTGTAACTAATGAGCGGGA-TAAGATGGGCTACATTTTCTAACACAGAA
AATACGAA---TAGACTACGAAAATAGAAACCGAAGGCGG-ATTTAGCAGTAAGTTGGGG
ACAA-CAAGCCTAACTGAAATAAACGCAATGAAGTGTGTACACACCGCCCGT------CA
TCCCTGT----------------AAAAAAACAA--TAAACT-TCATAA-A-CATAAAAT-
--ACTAATTA-------ACAGGGCAAGTCGTAACATGGTAAGCGTACTGGAAAGTGCGCT
TAGAAACAAAAAGTAGCTTAC-CCAAAGCATTCGGCCTACAC-CCGAACGACATT--ACT
-----ATAATCTTTTTGAGCCGGATA-A-A-TATACACAAACATC-CACCCATAGA-CTA
AACAAACCATTTGACTAACTAAGTAGATGAGATCGAACAGCAA-A-C-AC-ACCTC--AT
AGTACCGTAAGGGAAATAAAGCACTAAAGCAAAAA----ACAGCAAAGACTAACCCTTGT
ACCTTTCGCATTATGGTTTAGCAAG-AAAACAAGGACAAGAAGAGTCATAGCCCACACCC
CCGAAACCAGGTGAGCT-ACTTTTAAAGCAGCCTACA-GGGCACACCCTTCTCTGTAGCA
AAAGAGTGGGAAGACTTAAAAGTAGAAGTGAAACGCCTATCGAACCTGGAGATAGCTGGC
TACCTAAAAAGGAATATTAGTCCCACTTTAGATTAAA-ACA-TAAC-CACT--TAT--T-
ACCTAAAGACAATCAATAGGGGTACAGCTCTATTGAAACAGGAAACAACCTGAATTTGAG
AGG-A---AAAATCAAC-ACAT----AACCAGTAGGACTTTAAGCAGCCACCCAACAAAA
TATCGTTAAAGAATTATTATAAA-----AATCCC-A-AAACTAA--TTAAAAACTCCAAA
CAAACTAAAGGTAAGCCCATCCCTATGGACAAAATCATGCTAAAACTAATAATAAGACGA
CTTCTCT-ACACGCACCTATCCCCTAGAA-ACGGAACAACCACTAGCCATTAACAGACCA
CAT-TAGGAAACATAATTAAATTATACCCACCTC--TACATAAACTGTGACCCCAACACA
GGAGCGTTAAAAAGAAAGATTAACTATTATAAAAGGAATTCGGCAAAC-AACGACCCCAA
CTGTTTAACAAAAACATAACCTTTAGCCTAAACAAGTATTAAAGGCAA------------
CGCCTGCCCAGTGAATA------------ATTAAACGGCCGCGGTACCCTAACCGTGCAA
AGGTAGCATAATCATTTGTCTATTAATTGTAGACCTGTATGAAAGGCAAAATGAGGGT--
---CAAGCTGTCTCTT-ATAGTAGATCTATT-AAACTGATCTTTTAGTAA-AAAAGCTAA
AATGATAACATAAGACCA-GAAGACCCTGTGAAGCTTAAACCAAACTATTAAACCAAATA
ATAGCTACTTTCGGTTGGGGCGACCTTGG-AAACAAAAAGAACTTCCAAACACCAATGCT
TA----AACACCA-----AA--------TATTAGGCCCACAAGCCAACTAAACGACCCAG
CAAAGCTGATAATCGAACAAAGTTACTCCAGGGATAACAGCGCTATCTTCTTCAAGAGCC
CATATCAAAAAG-AAGGTTTACG-ACCTCGATGTTGGATCAGGACATCCTAATGGTGCAA
CCGCTATTAAGGGTTCGTTTGTTCAACGATTAAT-GTCCTACGTGATCTGAGTTC---AA
CCAACACACACTTCTACTATTCAACCTTCTACCAGTTAGTCTTAATATTTCAACCTGATG
AAATTTCGGATCTATATTATTAACCTGTTCAGCCCTACAAATCATTACTGGTTTCTTTTT
AGCAATCCATTACACAGCTAACATCAACCTAGCTTTCTCATCTATTATTCATATTACACG
TGATGTACCCTACGGGTGAATTATACAAAACACCCACGCTATTGGTGCATCGATGTTTTT
CATCTGTATCTACATCCACATTGCACGCGGACTATATTACGGCTCCTACTTGAACAAAGA
AGTGTGATTATCCGGAACAACCTTACTAATCATTTTAATAGCTACAGCCTTCTTCGGCTA
TGTACTACCCTGAGGACAAATATCATTCTGAGCAGCAACAGTAATTACTAACCTGCTAAC
CGCCGTACCATATTTAGGAAATACACTCACAACTTGACTCTGGGGCGGATTCTCAATTAA
TGATCCAACCCTCACCCGATTCTTCGCCCTACACTTCATCCTACCATTCACCATCATCTC
ATTATCCTCACTACATATCATACTCCTACACACAAAAGGTTCAACTAACCCCCTAGGGAC
AAACTCAGATGTTGATAAAATCCCATTCCACCCATATCACTCACATAAAGACATACTATT
ATTAACTATAATACTAACCACACTATTCATTATCCTATCATTCACACCAGATATATTCAA
CGACCCCGAAAACTTCTCAAAAGCCAACCCTTTAATTACACCACAACATATTAAACCAGA
GTGATATTTTCTATTCGCATACGGCATCCTACGATCCATCCCAAACAAGCTAGGAGGAAC
CATCGCCCTAGTCCTATCAGTTACTATCCTATTCTCAGCACCATTTACACATACTTCTTA
TGTGCGGTCAATAACATTCCGCCCATTAGCTCAATTTATATTTTGAACACTAATTGCCAC
CTTCATCATAATCACATGAGCAGCCACCAAACCTGTAGAATCACCATTCACTGTAATTGG
ACAAATCACTTCTACCCTATATTTTATATTCTTTATTATTACCCCAGCACTAGGATGATC
AGAAAACAAAA
